# Supplementary material for: Laboratory indicators of hypothyroidism and TgAA-positivity in the Eurasian dog breed
Source: PLoS One. 2023 Jan 24;18(1):e0280906. doi: 10.1371/journal.pone.0280906 (PMC9873187; doi:10.1371/journal.pone.0280906)
Supplement: S1 File — (XLSX) [file pone.0280906.s005.xlsx]

## Sheet: Tabelle1
dog_id	date_of_birth	gender	date_analysis	age_months	age_years	TSH	TT4	TgAA	TgAA_category	groups_general
1	2006-02-23	female	2009-11-06	44	3	9.28	0.5	negative	Kat0	2
2	2004-06-24	female	2009-04-30	58	4	6.73	0.5	negative	Kat0	2
3	2004-09-15	female	2009-12-29	63	5	6.08	0.7	negative	Kat0	2
4	2007-06-02	male	2010-07-08	37	3	5.66	0.8	negative	Kat0	2
5	2012-11-16	female	2014-07-10	19	1	5.59	0.5	negative	Kat0	2
6	2003-08-19	female	2010-01-08	76	6	5.36	0.5	negative	Kat0	2
7	2005-05-07	female	2009-12-04	54	4	4.68	0.5	negative	Kat0	2
8	2006-06-06	female	2009-05-15	35	2	4.3	0.5	negative	Kat0	2
9	2005-03-19	male	2011-07-14	75	6	4.18	0.5	negative	Kat0	2
10	2001-01-31	female	2009-03-27	97	8	4.16	1	negative	Kat0	2
11	2006-12-11	female	2010-02-19	38	3	3.63	0.5	negative	Kat0	2
12	2009-05-27	female	2011-05-13	23	1	3.63	1.2	negative	Kat0	2
13	2006-11-06	female	2010-07-23	44	3	3.45	0.5	negative	Kat0	2
14	2015-09-25	female	2017-04-06	18	1	3.38	0.7	negative	Kat0	2
15	2004-10-05	male	2011-07-29	81	6	3.3	0.5	negative	Kat0	2
16	2004-08-13	female	2009-06-26	58	4	2.74	0.5	negative	Kat0	2
17	2003-07-21	male	2009-07-31	72	6	2.61	0.5	negative	Kat0	2
18	2004-07-23	female	2010-11-26	76	6	2.34	1.9	negative	Kat0	2
19	2003-02-13	male	2009-01-13	71	5	2.29	0.5	negative	Kat0	2
20	2006-03-21	female	2009-04-30	37	3	2.26	0.5	negative	Kat0	2
21	2005-11-17	female	2009-08-13	44	3	2.24	0.5	negative	Kat0	2
22	2006-11-20	female	2009-03-11	27	2	2.21	0.8	negative	Kat0	2
23	2006-03-05	female	2010-05-07	50	4	2.12	0.5	negative	Kat0	2
24	2005-05-07	female	2009-06-24	49	4	2.08	0.5	negative	Kat0	2
25	2003-10-12	female	2009-03-05	64	5	1.95	1.5	negative	Kat0	7
26	2003-08-19	male	2010-06-10	81	6	1.81	2	negative	Kat0	7
27	2006-12-11	female	2010-06-18	42	3	1.75	0.9	negative	Kat0	2
28	2005-03-15	female	2010-02-26	59	4	1.66	0.6	negative	Kat0	2
29	2005-05-23	male	2010-03-25	58	4	1.44	0.5	negative	Kat0	2
30	2002-05-10	female	2010-01-26	92	7	1.17	1.6	negative	Kat0	7
31	2006-12-10	female	2010-10-14	46	3	1.15	1.8	negative	Kat0	7
32	2000-09-15	female	2009-02-21	101	8	1.1	1.6	negative	Kat0	7
33	2003-07-14	male	2014-07-10	131	10	1.01	0.9	negative	Kat0	2
34	2007-07-02	male	2012-07-23	60	5	1	2	negative	Kat0	7
35	2013-06-03	male	2014-04-19	10	0	0.93	1.4	negative	Kat0	2
36	2013-02-26	male	2014-04-30	14	1	0.87	2.9	negative	Kat0	7
37	2003-05-10	female	2010-02-05	80	6	0.8	0.8	negative	Kat0	2
38	2006-11-06	female	2010-10-22	47	3	0.79	1.7	negative	Kat0	7
39	2008-07-30	male	2010-01-22	17	1	0.74	2.1	negative	Kat0	7
40	2015-04-03	male	2016-06-16	14	1	0.71	3.5	negative	Kat0	7
41	1998-08-16	female	2009-12-04	135	11	0.7	1.3	negative	Kat0	2
42	2008-11-30	female	2010-07-23	19	1	0.68	2.3	negative	Kat0	7
43	2012-04-20	male	2013-08-05	15	1	0.66	1.4	negative	Kat0	2
44	2007-06-02	male	2009-10-30	28	2	0.65	2.2	negative	Kat0	7
45	2004-05-30	female	2012-01-12	91	7	0.64	2.4	negative	Kat0	7
46	2006-11-20	male	2009-09-01	33	2	0.63	1.7	negative	Kat0	7
47	1998-02-16	female	2009-12-18	142	11	0.55	1.7	negative	Kat0	7
48	2002-06-21	male	2010-03-18	92	7	0.54	1.7	negative	Kat0	7
49	2007-09-19	male	2009-04-30	19	1	0.5	1.6	negative	Kat0	7
50	2008-01-24	male	2010-09-17	31	2	0.5	2.2	negative	Kat0	7
51	2009-05-27	male	2010-09-23	15	1	0.5	2.3	negative	Kat0	7
52	2001-10-23	female	2009-02-27	88	7	0.47	1.4	negative	Kat0	6
53	2006-04-28	male	2009-10-09	41	3	0.47	2.1	negative	Kat0	3
54	2003-05-08	male	2009-09-01	75	6	0.46	0.9	negative	Kat0	6
55	2016-05-15	male	2017-06-29	13	1	0.45	1.7	negative	Kat0	3
56	2006-12-10	female	2009-11-13	35	2	0.42	1.3	negative	Kat0	6
57	2013-06-03	male	2014-12-19	18	1	0.42	1.7	negative	Kat0	3
58	2005-08-16	male	2009-12-04	51	4	0.41	1.2	negative	Kat0	6
59	2006-05-10	male	2009-01-18	32	2	0.4	1.4	negative	Kat0	6
60	2014-09-06	female	2016-04-28	19	1	0.4	2.2	negative	Kat0	3
61	2002-05-10	male	2009-06-29	85	7	0.39	1.9	negative	Kat0	3
62	2016-04-23	male	2017-07-10	14	1	0.39	2.5	negative	Kat0	3
63	2005-05-13	female	2009-06-26	49	4	0.38	1.8	negative	Kat0	3
64	2008-08-21	female	2010-07-02	22	1	0.38	2.8	negative	Kat0	3
65	2000-02-11	female	2010-11-18	129	10	0.37	1.9	negative	Kat0	3
66	2006-05-18	female	2013-01-17	79	6	0.36	1.2	negative	Kat0	6
67	2002-01-17	female	2009-03-27	86	7	0.36	2.3	negative	Kat0	3
68	2007-03-10	female	2010-09-03	41	3	0.36	2.8	negative	Kat0	3
69	2011-04-12	female	2013-02-21	22	1	0.36	3.4	negative	Kat0	3
70	1998-12-15	male	2009-02-11	121	10	0.35	0.7	negative	Kat0	6
71	2004-09-09	female	2009-07-10	58	4	0.34	0.7	negative	Kat0	6
72	2006-07-17	male	2009-10-23	39	3	0.34	1.9	negative	Kat0	3
73	2002-02-05	female	2009-10-30	92	7	0.34	2	negative	Kat0	3
74	2011-11-02	female	2013-05-02	18	1	0.34	3	negative	Kat0	3
75	2004-04-01	male	2009-06-16	62	5	0.33	1.2	negative	Kat0	6
76	2015-09-25	male	2017-03-10	17	1	0.33	2.1	negative	Kat0	3
77	2008-09-14	female	2010-02-19	17	1	0.33	2.2	negative	Kat0	3
78	2002-05-19	male	2009-02-18	80	6	0.32	2.2	negative	Kat0	3
79	2002-05-19	female	2009-12-11	90	7	0.32	2.3	negative	Kat0	3
80	2013-09-10	male	2014-12-11	15	1	0.32	2.7	negative	Kat0	3
81	2005-01-21	male	2010-04-22	63	5	0.31	1.5	negative	Kat0	3
82	2015-03-19	male	2016-06-16	14	1	0.31	1.5	negative	Kat0	3
83	2004-11-11	male	2013-03-07	99	8	0.31	2	negative	Kat0	3
84	2006-05-27	female	2009-07-27	38	3	0.31	2.1	negative	Kat0	3
85	2008-11-30	male	2010-07-23	19	1	0.31	2.4	negative	Kat0	3
86	2004-08-29	male	2011-10-14	85	7	0.3	1.1	negative	Kat0	6
87	2000-05-18	female	2009-06-26	109	9	0.3	1.5	negative	Kat0	3
88	2015-03-28	male	2016-12-29	21	1	0.29	1.3	negative	Kat0	6
89	2005-04-29	female	2009-05-15	48	4	0.29	1.7	negative	Kat0	3
90	2002-06-08	female	2009-10-08	88	7	0.29	1.7	negative	Kat0	3
91	2006-03-05	female	2009-05-22	38	3	0.29	1.9	negative	Kat0	3
92	2013-02-26	female	2014-08-01	17	1	0.29	2.5	negative	Kat0	3
93	2015-03-28	female	2016-11-11	19	1	0.29	2.6	negative	Kat0	3
94	2009-01-09	female	2010-07-02	17	1	0.29	3.1	negative	Kat0	3
95	2004-11-22	female	2009-01-22	50	4	0.28	1.6	negative	Kat0	3
96	2003-05-14	male	2010-03-12	81	6	0.28	1.9	negative	Kat0	3
97	2006-07-17	male	2009-03-13	31	2	0.28	1.9	negative	Kat0	3
98	2005-03-14	female	2009-12-18	57	4	0.28	2.1	negative	Kat0	3
99	2012-09-15	male	2013-10-31	13	1	0.28	2.2	negative	Kat0	3
100	2012-06-06	female	2013-12-05	17	1	0.28	2.7	negative	Kat0	3
101	2006-03-21	male	2009-07-27	40	3	0.27	1	negative	Kat0	6
102	2003-02-12	female	2010-08-13	90	7	0.27	1.6	negative	Kat0	3
103	2000-09-15	female	2009-06-26	105	8	0.27	1.9	negative	Kat0	3
104	2005-04-18	female	2009-06-26	50	4	0.27	1.9	negative	Kat0	3
105	2005-01-10	female	2009-07-31	54	4	0.27	2.2	negative	Kat0	3
106	2008-09-30	male	2009-12-18	14	1	0.27	2.3	negative	Kat0	3
107	2007-02-12	female	2009-05-22	27	2	0.27	2.3	negative	Kat0	3
108	2014-07-17	male	2015-10-08	14	1	0.27	3.3	negative	Kat0	3
109	2006-03-30	male	2009-06-16	38	3	0.26	0.8	negative	Kat0	6
110	2003-11-26	male	2009-01-30	62	5	0.26	1.4	negative	Kat0	6
111	2008-07-07	male	2010-02-12	19	1	0.26	1.7	negative	Kat0	3
112	2006-08-27	male	2009-03-13	30	2	0.26	1.9	negative	Kat0	3
113	2006-05-10	male	2009-09-12	40	3	0.26	2.3	negative	Kat0	3
114	2011-10-04	female	2013-09-05	23	1	0.26	2.5	negative	Kat0	3
115	2010-03-16	male	2011-05-27	14	1	0.26	3.4	negative	Kat0	3
116	2007-09-19	male	2009-06-26	21	1	0.25	1.6	negative	Kat0	3
117	2013-10-28	male	2016-09-01	34	2	0.25	1.7	negative	Kat0	3
118	2004-07-29	male	2012-03-01	91	7	0.25	1.9	negative	Kat0	3
119	2004-07-29	female	2010-08-13	72	6	0.25	1.9	negative	Kat0	3
120	2006-10-28	male	2010-03-18	40	3	0.25	2.2	negative	Kat0	3
121	2004-07-18	female	2009-06-26	59	4	0.25	2.4	negative	Kat0	3
122	2006-06-28	female	2010-09-13	50	4	0.25	2.8	negative	Kat0	3
123	2014-11-21	male	2016-01-07	13	1	0.25	2.8	negative	Kat0	3
124	2001-08-14	female	2009-10-23	98	8	0.24	0.7	negative	Kat0	3
125	2010-12-14	female	2012-02-03	13	1	0.24	1.1	negative	Kat0	6
126	2006-11-14	male	2009-10-30	35	2	0.24	1.2	negative	Kat0	6
127	2004-06-17	female	2011-11-10	88	7	0.24	1.4	negative	Kat0	6
128	2013-06-06	male	2014-07-10	13	1	0.24	1.5	negative	Kat0	3
129	2008-04-20	female	2009-07-17	14	1	0.24	1.7	negative	Kat0	3
130	2003-07-21	male	2009-04-30	69	5	0.24	1.9	negative	Kat0	3
131	2001-08-01	male	2009-03-27	91	7	0.24	2.2	negative	Kat0	3
132	2008-02-25	male	2009-09-18	18	1	0.24	3.2	negative	Kat0	3
133	2008-04-14	male	2009-08-13	15	1	0.24	3.7	negative	Kat0	3
134	2016-04-23	female	2017-05-24	13	1	0.24	3.9	negative	Kat0	3
135	2000-12-10	female	2009-06-08	101	8	0.23	1.4	negative	Kat0	6
136	2003-08-02	male	2009-04-03	68	5	0.23	1.7	negative	Kat0	3
137	2006-11-20	male	2009-06-26	31	2	0.23	1.7	negative	Kat0	3
138	2006-11-06	male	2009-11-06	36	3	0.23	2	negative	Kat0	3
139	2006-06-16	female	2010-12-17	54	4	0.23	2.1	negative	Kat0	3
140	2011-07-02	male	2012-08-10	13	1	0.23	2.2	negative	Kat0	3
141	1999-05-24	male	2009-03-10	117	9	0.23	2.3	negative	Kat0	3
142	2015-03-28	female	2016-06-16	14	1	0.23	2.3	negative	Kat0	3
143	1998-08-14	female	2009-12-11	135	11	0.23	2.7	negative	Kat0	3
144	2014-01-26	female	2015-07-23	17	1	0.23	2.8	negative	Kat0	3
145	2004-05-30	male	2009-06-26	60	5	0.23	2.9	negative	Kat0	3
146	2012-05-07	female	2013-06-27	13	1	0.23	2.9	negative	Kat0	3
147	2011-06-22	female	2012-11-30	17	1	0.23	3	negative	Kat0	3
148	2014-05-30	female	2015-10-08	16	1	0.23	4	negative	Kat0	3
149	2005-05-07	female	2009-11-27	54	4	0.22	1.5	negative	Kat0	3
150	2003-02-12	male	2010-01-08	82	6	0.22	1.6	negative	Kat0	3
151	2001-07-04	female	2009-08-14	97	8	0.22	1.6	negative	Kat0	3
152	2002-04-04	male	2009-07-10	87	7	0.22	1.7	negative	Kat0	3
153	2007-07-02	female	2010-10-14	39	3	0.22	1.9	negative	Kat0	3
154	2013-01-09	male	2015-01-29	24	2	0.22	1.9	negative	Kat0	3
155	2006-06-28	male	2009-08-13	37	3	0.22	2	negative	Kat0	3
156	2012-11-16	male	2014-10-30	23	1	0.22	2	negative	Kat0	3
157	2014-07-17	male	2016-12-02	28	2	0.22	2	negative	Kat0	3
158	2009-05-07	male	2010-06-18	13	1	0.22	2.2	negative	Kat0	3
159	2008-05-15	female	2009-09-18	16	1	0.22	2.2	negative	Kat0	3
160	2014-10-03	female	2016-07-28	21	1	0.22	2.7	negative	Kat0	3
161	2003-10-12	female	2009-03-20	65	5	0.22	2.8	negative	Kat0	3
162	2009-01-13	female	2011-07-08	29	2	0.22	3.1	negative	Kat0	3
163	2014-02-26	female	2015-06-18	15	1	0.22	3.1	negative	Kat0	3
164	2006-08-19	female	2009-03-06	30	2	0.22	3.3	negative	Kat0	3
165	2009-05-07	female	2010-06-25	13	1	0.22	5.2	negative	Kat0	7
166	2005-11-03	male	2009-04-30	41	3	0.21	1	negative	Kat0	6
167	2005-07-12	male	2010-05-07	57	4	0.21	1.2	negative	Kat0	6
168	2007-07-06	male	2010-02-19	31	2	0.21	1.3	negative	Kat0	6
169	2005-11-07	female	2009-04-03	40	3	0.21	1.5	negative	Kat0	3
170	2010-08-02	female	2012-03-08	19	1	0.21	1.5	negative	Kat0	3
171	2012-01-19	male	2014-01-29	24	2	0.21	1.5	negative	Kat0	3
172	2008-11-10	male	2010-03-18	16	1	0.21	1.9	negative	Kat0	3
173	2014-05-15	female	2015-12-21	19	1	0.21	1.9	negative	Kat0	3
174	2004-07-23	female	2009-10-30	63	5	0.21	2	negative	Kat0	3
175	2003-06-09	female	2009-03-13	69	5	0.21	2	negative	Kat0	3
176	2008-04-20	male	2010-02-18	21	1	0.21	2	negative	Kat0	3
177	2004-07-11	female	2010-02-19	67	5	0.21	2.1	negative	Kat0	3
178	2008-04-29	male	2009-10-23	17	1	0.21	2.2	negative	Kat0	3
179	2013-06-03	male	2014-08-22	14	1	0.21	2.2	negative	Kat0	3
180	2008-04-14	male	2011-09-08	40	3	0.21	2.5	negative	Kat0	3
181	2005-05-26	female	2010-09-03	63	5	0.21	2.8	negative	Kat0	3
182	2008-03-29	male	2009-06-26	14	1	0.21	2.9	negative	Kat0	3
183	2007-12-20	female	2009-06-26	18	1	0.21	3	negative	Kat0	3
184	2009-04-06	female	2011-04-01	23	1	0.21	3	negative	Kat0	3
185	2007-10-23	male	2009-09-01	22	1	0.21	4.1	negative	Kat0	7
186	2007-03-03	male	2010-01-26	34	2	0.2	0.8	negative	Kat0	6
187	2003-11-26	male	2009-07-17	67	5	0.2	1	negative	Kat0	6
188	2008-07-30	male	2010-01-22	17	1	0.2	1.4	negative	Kat0	6
189	2000-05-18	male	2009-12-29	115	9	0.2	1.5	negative	Kat0	3
190	2007-05-07	male	2011-11-17	54	4	0.2	1.6	negative	Kat0	3
191	2014-11-22	male	2016-09-01	21	1	0.2	1.6	negative	Kat0	3
192	2001-05-08	male	2009-04-09	95	7	0.2	1.8	negative	Kat0	3
193	2003-07-12	female	2009-02-14	67	5	0.2	1.9	negative	Kat0	3
194	2007-10-23	female	2010-02-19	27	2	0.2	2	negative	Kat0	3
195	2015-01-05	female	2016-04-07	15	1	0.2	2	negative	Kat0	3
196	2006-05-27	female	2009-06-26	36	3	0.2	2.1	negative	Kat0	3
197	2013-02-26	male	2014-08-14	17	1	0.2	2.1	negative	Kat0	3
198	2000-12-02	male	2010-07-30	115	9	0.2	2.2	negative	Kat0	3
199	2008-11-10	female	2011-04-14	29	2	0.2	2.2	negative	Kat0	3
200	2006-03-05	female	2009-05-22	38	3	0.2	2.3	negative	Kat0	3
201	2009-07-01	male	2010-09-23	14	1	0.2	2.4	negative	Kat0	3
202	2011-05-18	male	2013-02-28	21	1	0.2	2.4	negative	Kat0	3
203	2014-05-15	female	2016-01-14	19	1	0.2	2.4	negative	Kat0	3
204	2006-09-16	female	2010-10-22	49	4	0.2	2.6	negative	Kat0	3
205	2008-02-10	female	2010-03-05	24	2	0.2	2.6	negative	Kat0	3
206	2014-05-15	male	2016-05-04	23	1	0.2	2.6	negative	Kat0	3
207	2008-06-09	male	2009-09-15	15	1	0.2	2.8	negative	Kat0	3
208	2010-03-06	female	2011-05-13	14	1	0.2	2.9	negative	Kat0	3
209	2010-03-08	female	2012-04-19	25	2	0.2	3.1	negative	Kat0	3
210	2015-03-19	female	2016-10-21	19	1	0.2	3.1	negative	Kat0	3
211	2010-06-30	male	2011-07-29	12	1	0.2	3.7	negative	Kat0	3
212	2004-04-27	female	2010-05-12	72	6	0.19	1.1	negative	Kat0	6
213	1999-11-09	female	2009-06-08	114	9	0.19	1.4	negative	Kat0	6
214	2015-09-25	female	2017-05-12	19	1	0.19	1.6	negative	Kat0	3
215	2016-05-15	female	2017-08-04	14	1	0.19	1.6	negative	Kat0	3
216	2002-02-23	male	2010-09-17	102	8	0.19	1.7	negative	Kat0	3
217	2006-06-06	male	2010-08-13	50	4	0.19	2	negative	Kat0	3
218	2008-09-30	male	2010-09-02	23	1	0.19	2	negative	Kat0	3
219	2008-09-10	male	2010-02-05	16	1	0.19	2	negative	Kat0	3
220	2009-04-03	male	2010-07-08	15	1	0.19	2.2	negative	Kat0	3
221	2011-04-10	male	2012-11-05	18	1	0.19	2.2	negative	Kat0	3
222	2011-01-28	male	2012-06-06	16	1	0.19	2.3	negative	Kat0	3
223	2005-11-03	female	2009-05-15	42	3	0.19	2.4	negative	Kat0	3
224	2014-11-22	female	2016-09-01	21	1	0.19	2.4	negative	Kat0	3
225	2004-08-10	male	2009-05-15	57	4	0.19	2.7	negative	Kat0	3
226	2008-02-10	male	2009-06-26	16	1	0.19	2.7	negative	Kat0	3
227	2014-02-26	male	2015-09-17	18	1	0.19	2.9	negative	Kat0	3
228	2014-06-12	female	2016-04-07	21	1	0.19	3.3	negative	Kat0	3
229	2010-10-16	female	2012-02-23	16	1	0.19	3.5	negative	Kat0	3
230	2010-03-06	female	2011-05-27	14	1	0.19	3.6	negative	Kat0	3
231	2007-04-21	male	2011-06-01	49	4	0.18	1.2	negative	Kat0	6
232	2008-08-21	male	2011-06-09	33	2	0.18	1.2	negative	Kat0	6
233	1999-05-24	male	2009-05-22	119	9	0.18	1.5	negative	Kat0	3
234	2013-06-16	male	2014-10-23	16	1	0.18	1.5	negative	Kat0	3
235	2006-01-02	female	2009-07-31	42	3	0.18	1.6	negative	Kat0	3
236	2005-07-19	female	2009-03-06	43	3	0.18	1.6	negative	Kat0	3
237	2009-11-12	male	2011-01-07	13	1	0.18	1.6	negative	Kat0	3
238	2011-11-03	male	2013-02-07	15	1	0.18	1.7	negative	Kat0	3
239	1998-05-28	female	2009-05-15	131	10	0.18	1.9	negative	Kat0	3
240	2008-11-27	female	2011-06-22	30	2	0.18	1.9	negative	Kat0	3
241	2013-04-16	male	2015-10-22	30	2	0.18	1.9	negative	Kat0	3
242	2011-12-08	male	2015-05-21	41	3	0.18	2	negative	Kat0	3
243	2012-10-08	female	2014-05-22	19	1	0.18	2.1	negative	Kat0	3
244	2013-06-03	female	2015-03-05	21	1	0.18	2.1	negative	Kat0	3
245	2013-06-06	male	2014-08-14	14	1	0.18	2.1	negative	Kat0	3
246	2006-11-06	male	2009-02-19	27	2	0.18	2.2	negative	Kat0	3
247	2006-07-17	female	2009-03-06	31	2	0.18	2.4	negative	Kat0	3
248	2009-04-03	male	2010-10-14	18	1	0.18	2.4	negative	Kat0	3
249	2011-01-12	female	2012-10-25	21	1	0.18	2.5	negative	Kat0	3
250	2011-05-02	male	2012-11-22	18	1	0.18	2.9	negative	Kat0	3
251	1999-02-19	female	2009-03-05	120	10	0.18	3.1	negative	Kat0	3
252	2015-10-12	male	2017-06-16	20	1	0.18	3.5	negative	Kat0	3
253	2005-11-07	male	2010-07-02	55	4	0.17	0.9	negative	Kat0	6
254	2005-04-29	female	2009-07-10	50	4	0.17	1.4	negative	Kat0	6
255	2006-02-06	male	2010-06-10	52	4	0.17	1.5	negative	Kat0	3
256	2013-05-08	male	2014-05-28	12	1	0.17	1.5	negative	Kat0	3
257	2015-04-21	female	2017-05-18	24	2	0.17	1.5	negative	Kat0	3
258	2014-07-08	male	2016-01-28	18	1	0.17	1.5	negative	Kat0	3
259	2007-07-25	male	2009-09-01	25	2	0.17	1.7	negative	Kat0	3
260	2003-02-12	female	2010-02-19	84	7	0.17	1.9	negative	Kat0	3
261	2011-10-20	male	2013-03-07	16	1	0.17	1.9	negative	Kat0	3
262	2012-05-08	male	2015-09-17	40	3	0.17	2	negative	Kat0	3
263	2007-12-21	female	2009-06-16	17	1	0.17	2.1	negative	Kat0	3
264	2014-06-11	male	2017-06-29	36	3	0.17	2.1	negative	Kat0	3
265	2004-08-12	male	2009-05-08	56	4	0.17	2.2	negative	Kat0	3
266	2008-11-10	female	2010-06-25	19	1	0.17	2.3	negative	Kat0	3
267	2012-11-01	female	2013-11-28	12	1	0.17	2.3	negative	Kat0	3
268	2005-03-07	female	2009-09-25	54	4	0.17	2.5	negative	Kat0	3
269	2011-10-20	female	2014-03-26	29	2	0.17	2.8	negative	Kat0	3
270	2011-06-22	male	2012-11-30	17	1	0.17	3.3	negative	Kat0	3
271	2007-12-20	female	2009-08-11	19	1	0.17	3.8	negative	Kat0	3
272	2009-01-09	female	2010-03-05	13	1	0.17	3.8	negative	Kat0	3
273	2008-09-14	female	2010-03-18	18	1	0.17	3.9	negative	Kat0	3
274	2001-07-04	male	2010-03-31	104	8	0.16	0.5	negative	Kat0	6
275	2003-08-02	male	2010-03-05	79	6	0.16	1.2	negative	Kat0	6
276	2013-02-26	male	2014-05-28	15	1	0.16	1.4	negative	Kat0	6
277	2002-01-08	male	2009-02-17	85	7	0.16	1.5	negative	Kat0	3
278	2004-06-14	female	2009-04-30	58	4	0.16	1.5	negative	Kat0	3
279	2001-10-23	female	2009-02-23	88	7	0.16	1.5	negative	Kat0	3
280	2009-06-01	male	2010-12-10	18	1	0.16	1.6	negative	Kat0	3
281	2006-06-06	male	2009-02-27	32	2	0.16	1.7	negative	Kat0	3
282	2007-09-19	male	2009-02-18	16	1	0.16	1.7	negative	Kat0	3
283	1998-08-14	female	2009-05-15	129	10	0.16	1.9	negative	Kat0	3
284	2007-11-29	female	2009-11-06	23	1	0.16	2	negative	Kat0	3
285	2007-09-28	male	2009-03-04	17	1	0.16	2	negative	Kat0	3
286	2007-09-28	male	2009-07-08	21	1	0.16	2.1	negative	Kat0	3
287	2008-09-02	female	2010-05-12	20	1	0.16	2.1	negative	Kat0	3
288	2012-11-12	male	2014-11-13	24	2	0.16	2.3	negative	Kat0	3
289	2006-05-27	male	2009-05-08	35	2	0.16	2.4	negative	Kat0	3
290	2009-08-23	female	2011-03-03	18	1	0.16	2.4	negative	Kat0	3
291	2012-05-08	female	2013-05-23	12	1	0.16	2.5	negative	Kat0	3
292	2004-03-04	female	2011-08-05	89	7	0.16	2.6	negative	Kat0	3
293	2014-01-12	male	2015-07-09	17	1	0.16	2.6	negative	Kat0	3
294	2010-06-30	male	2011-10-14	15	1	0.16	2.8	negative	Kat0	3
295	2014-07-17	female	2015-12-21	17	1	0.16	2.8	negative	Kat0	3
296	2006-01-24	female	2011-06-30	65	5	0.16	2.9	negative	Kat0	3
297	2010-10-16	male	2012-02-10	15	1	0.16	3.1	negative	Kat0	3
298	2015-04-03	female	2016-07-01	14	1	0.16	3.2	negative	Kat0	3
299	2015-04-08	male	2016-07-07	14	1	0.16	3.3	negative	Kat0	3
300	2007-09-19	female	2009-10-16	24	2	0.16	3.7	negative	Kat0	3
301	2009-05-27	female	2010-09-03	15	1	0.16	4.3	negative	Kat0	7
302	2008-05-02	male	2010-06-18	25	2	0.15	0.9	negative	Kat0	6
303	2001-07-28	female	2009-07-27	95	7	0.15	1.1	negative	Kat0	6
304	2015-08-28	male	2016-09-22	12	1	0.15	1.1	negative	Kat0	6
305	2007-05-19	male	2009-04-22	23	1	0.15	1.3	negative	Kat0	6
306	2009-04-03	male	2010-09-13	17	1	0.15	1.4	negative	Kat0	6
307	2003-08-02	male	2010-04-29	80	6	0.15	1.5	negative	Kat0	3
308	2013-05-26	male	2014-10-09	16	1	0.15	1.5	negative	Kat0	3
309	2006-12-10	female	2009-07-10	31	2	0.15	1.7	negative	Kat0	3
310	2009-04-06	male	2012-03-08	35	2	0.15	1.7	negative	Kat0	3
311	2005-07-19	female	2009-03-27	44	3	0.15	1.8	negative	Kat0	3
312	2006-04-10	female	2009-03-12	35	2	0.15	2	negative	Kat0	3
313	2014-07-07	female	2017-09-07	38	3	0.15	2	negative	Kat0	3
314	2000-09-01	male	2009-10-08	109	9	0.15	2.2	negative	Kat0	3
315	2001-02-24	male	2009-03-12	96	8	0.15	2.2	negative	Kat0	3
316	2009-06-07	male	2010-12-10	18	1	0.15	2.2	negative	Kat0	3
317	2011-04-10	female	2013-02-21	22	1	0.15	2.2	negative	Kat0	3
318	2014-10-03	male	2016-08-12	22	1	0.15	2.2	negative	Kat0	3
319	2009-01-09	female	2010-04-14	15	1	0.15	2.3	negative	Kat0	3
320	2004-10-18	female	2009-02-04	51	4	0.15	2.4	negative	Kat0	3
321	2006-01-02	female	2010-02-19	49	4	0.15	2.4	negative	Kat0	3
322	2015-01-03	male	2017-06-16	29	2	0.15	2.5	negative	Kat0	3
323	2007-11-29	male	2009-04-17	16	1	0.15	2.6	negative	Kat0	3
324	2011-05-02	male	2012-12-28	19	1	0.15	2.7	negative	Kat0	3
325	2010-06-30	female	2011-08-12	13	1	0.15	2.9	negative	Kat0	3
326	2011-02-28	female	2012-04-19	13	1	0.15	3	negative	Kat0	3
327	2010-06-25	female	2012-02-10	19	1	0.15	3.1	negative	Kat0	3
328	2015-06-08	female	2017-02-09	20	1	0.15	3.3	negative	Kat0	3
329	2008-01-24	male	2009-10-23	20	1	0.15	3.5	negative	Kat0	3
330	2010-03-16	female	2011-09-22	18	1	0.15	3.5	negative	Kat0	3
331	2015-05-01	female	2016-11-03	18	1	0.15	3.8	negative	Kat0	3
332	1998-01-06	female	2010-02-19	145	12	0.14	1.2	negative	Kat0	6
333	2002-01-17	male	2010-06-02	100	8	0.14	1.2	negative	Kat0	6
334	2006-07-14	male	2009-11-06	39	3	0.14	1.2	negative	Kat0	6
335	2009-04-03	male	2010-06-10	14	1	0.14	1.2	negative	Kat0	6
336	2011-10-20	male	2013-02-28	16	1	0.14	1.4	negative	Kat0	6
337	2013-06-06	female	2014-08-28	14	1	0.14	1.4	negative	Kat0	6
338	2001-04-12	female	2011-11-10	126	10	0.14	1.5	negative	Kat0	3
339	2014-01-12	male	2015-02-19	13	1	0.14	1.5	negative	Kat0	3
340	2014-07-17	male	2015-12-11	16	1	0.14	1.5	negative	Kat0	3
341	2007-12-08	female	2009-06-08	18	1	0.14	1.6	negative	Kat0	3
342	2005-03-14	male	2009-06-08	50	4	0.14	1.7	negative	Kat0	3
343	2006-04-10	female	2010-09-17	53	4	0.14	1.7	negative	Kat0	3
344	2001-02-24	female	2009-12-11	105	8	0.14	1.8	negative	Kat0	3
345	2003-05-14	male	2010-03-05	81	6	0.14	1.8	negative	Kat0	3
346	2006-05-27	male	2009-06-08	36	3	0.14	1.8	negative	Kat0	3
347	2008-02-25	female	2009-05-15	14	1	0.14	1.8	negative	Kat0	3
348	2011-11-02	male	2012-11-30	12	1	0.14	1.8	negative	Kat0	3
349	2002-04-08	female	2009-10-23	90	7	0.14	1.9	negative	Kat0	3
350	2006-04-10	male	2009-10-08	41	3	0.14	1.9	negative	Kat0	3
351	2010-03-16	female	2011-11-10	19	1	0.14	1.9	negative	Kat0	3
352	2012-11-16	male	2014-03-13	15	1	0.14	1.9	negative	Kat0	3
353	2001-08-14	female	2009-11-20	99	8	0.14	2	negative	Kat0	3
354	2006-11-20	male	2009-06-26	31	2	0.14	2	negative	Kat0	3
355	2009-01-09	male	2010-03-25	14	1	0.14	2	negative	Kat0	3
356	2012-09-15	male	2014-03-06	17	1	0.14	2	negative	Kat0	3
357	2013-09-10	male	2014-12-19	15	1	0.14	2.1	negative	Kat0	3
358	2013-01-13	female	2014-07-03	17	1	0.14	2.3	negative	Kat0	3
359	2014-12-21	female	2016-09-08	20	1	0.14	2.3	negative	Kat0	3
360	2002-07-11	female	2009-12-18	89	7	0.14	2.4	negative	Kat0	3
361	2006-08-27	male	2009-04-14	31	2	0.14	2.4	negative	Kat0	3
362	2010-03-08	male	2012-03-16	24	2	0.14	2.4	negative	Kat0	3
363	2016-01-13	male	2017-04-18	15	1	0.14	2.4	negative	Kat0	3
364	2011-10-14	female	2013-07-11	20	1	0.14	2.5	negative	Kat0	3
365	2011-07-02	female	2012-12-28	17	1	0.14	2.6	negative	Kat0	3
366	2015-04-21	male	2016-05-25	13	1	0.14	2.6	negative	Kat0	3
367	2009-02-16	female	2010-04-29	14	1	0.14	2.9	negative	Kat0	3
368	2008-09-04	female	2010-01-22	16	1	0.14	3.1	negative	Kat0	3
369	2013-06-03	female	2014-11-27	17	1	0.14	3.2	negative	Kat0	3
370	2008-02-10	male	2009-08-14	18	1	0.14	3.3	negative	Kat0	3
371	2014-05-30	male	2016-07-14	25	2	0.14	3.3	negative	Kat0	3
372	2012-03-08	female	2013-07-04	15	1	0.14	3.4	negative	Kat0	3
373	2009-03-12	male	2010-12-17	21	1	0.14	3.7	negative	Kat0	3
374	2008-11-10	male	2010-02-12	15	1	0.14	3.8	negative	Kat0	3
375	2016-04-23	female	2017-07-14	14	1	0.14	4.2	negative	Kat0	7
376	2008-11-10	male	2010-05-07	17	1	0.13	1.2	negative	Kat0	6
377	2003-08-02	male	2010-05-12	81	6	0.13	1.4	negative	Kat0	6
378	2005-04-28	male	2010-03-12	58	4	0.13	1.4	negative	Kat0	6
379	2007-12-21	male	2010-05-07	28	2	0.13	1.5	negative	Kat0	3
380	2002-06-08	male	2009-01-09	79	6	0.13	1.6	negative	Kat0	3
381	2016-05-15	male	2017-07-07	13	1	0.13	1.6	negative	Kat0	3
382	2003-12-31	female	2009-06-26	65	5	0.13	1.7	negative	Kat0	3
383	2009-11-12	male	2011-02-03	14	1	0.13	1.7	negative	Kat0	3
384	2009-09-16	male	2011-06-30	21	1	0.13	1.7	negative	Kat0	3
385	2005-11-07	male	2009-12-11	49	4	0.13	1.9	negative	Kat0	3
386	2002-03-12	male	2009-10-30	91	7	0.13	1.9	negative	Kat0	3
387	2006-07-17	female	2009-06-26	35	2	0.13	1.9	negative	Kat0	3
388	2011-11-07	male	2013-05-23	18	1	0.13	2	negative	Kat0	3
389	2004-06-24	male	2009-02-13	55	4	0.13	2.1	negative	Kat0	3
390	2008-03-22	male	2010-07-02	27	2	0.13	2.1	negative	Kat0	3
391	2009-05-27	female	2010-09-03	15	1	0.13	2.1	negative	Kat0	3
392	2011-10-20	female	2013-02-14	15	1	0.13	2.1	negative	Kat0	3
393	2014-07-17	male	2015-11-26	16	1	0.13	2.1	negative	Kat0	3
394	2007-07-07	female	2009-04-22	21	1	0.13	2.2	negative	Kat0	3
395	2010-03-06	male	2011-06-22	15	1	0.13	2.3	negative	Kat0	3
396	2011-02-28	male	2012-03-22	12	1	0.13	2.3	negative	Kat0	3
397	2015-10-03	male	2017-04-18	18	1	0.13	2.3	negative	Kat0	3
398	2008-02-10	female	2009-09-25	19	1	0.13	2.4	negative	Kat0	3
399	2010-02-08	male	2012-05-16	27	2	0.13	2.4	negative	Kat0	3
400	2014-09-06	female	2015-11-26	14	1	0.13	2.4	negative	Kat0	3
401	2015-08-17	female	2017-03-03	18	1	0.13	2.4	negative	Kat0	3
402	2011-06-22	female	2012-08-17	13	1	0.13	2.5	negative	Kat0	3
403	2015-08-17	male	2016-09-08	12	1	0.13	2.5	negative	Kat0	3
404	2007-08-06	female	2009-03-27	19	1	0.13	2.6	negative	Kat0	3
405	2014-10-14	female	2016-04-28	18	1	0.13	2.6	negative	Kat0	3
406	2009-08-18	male	2011-02-18	18	1	0.13	2.7	negative	Kat0	3
407	2012-09-15	male	2014-02-20	17	1	0.13	2.7	negative	Kat0	3
408	2006-07-16	female	2011-02-04	54	4	0.13	2.8	negative	Kat0	3
409	2015-04-08	female	2016-12-22	20	1	0.13	2.8	negative	Kat0	3
410	2007-05-30	female	2009-09-01	27	2	0.13	2.9	negative	Kat0	3
411	2011-10-14	female	2013-07-19	21	1	0.13	3	negative	Kat0	3
412	2014-01-23	male	2015-04-09	14	1	0.13	3	negative	Kat0	3
413	2005-04-28	male	2009-06-26	49	4	0.13	3.1	negative	Kat0	3
414	2007-04-05	male	2009-09-18	29	2	0.13	3.1	negative	Kat0	3
415	2014-11-29	female	2016-02-11	14	1	0.13	3.1	negative	Kat0	3
416	2010-08-15	male	2012-02-10	17	1	0.13	3.2	negative	Kat0	3
417	2010-03-08	female	2011-05-05	13	1	0.13	3.6	negative	Kat0	3
418	2014-02-26	female	2015-06-03	15	1	0.13	3.7	negative	Kat0	3
419	2005-12-27	male	2010-09-03	56	4	0.12	0.9	negative	Kat0	3
420	2003-04-14	male	2009-12-18	80	6	0.12	1	negative	Kat0	6
421	2003-11-15	female	2009-06-08	66	5	0.12	1.4	negative	Kat0	6
422	2001-08-30	female	2009-07-10	94	7	0.12	1.4	negative	Kat0	6
423	1996-07-14	male	2009-12-04	160	13	0.12	1.4	negative	Kat0	6
424	2005-11-07	male	2009-05-15	42	3	0.12	1.5	negative	Kat0	3
425	2008-03-29	male	2009-04-30	13	1	0.12	1.5	negative	Kat0	3
426	2004-12-24	male	2009-02-18	49	4	0.12	1.6	negative	Kat0	3
427	2006-01-20	male	2009-06-26	41	3	0.12	1.6	negative	Kat0	3
428	2010-06-17	female	2012-03-08	20	1	0.12	1.6	negative	Kat0	3
429	2008-11-10	male	2010-07-02	19	1	0.12	1.7	negative	Kat0	3
430	2014-06-12	female	2016-03-04	20	1	0.12	1.7	negative	Kat0	3
431	2015-01-05	male	2016-04-14	15	1	0.12	1.7	negative	Kat0	3
432	2006-06-16	male	2010-09-02	50	4	0.12	1.8	negative	Kat0	3
433	2008-11-27	male	2010-04-22	16	1	0.12	1.8	negative	Kat0	3
434	2009-03-15	female	2010-09-03	17	1	0.12	1.8	negative	Kat0	3
435	2006-07-16	male	2009-06-26	35	2	0.12	1.9	negative	Kat0	3
436	2009-03-15	male	2011-05-27	26	2	0.12	1.9	negative	Kat0	3
437	2012-04-26	female	2013-05-23	12	1	0.12	1.9	negative	Kat0	3
438	2008-11-27	female	2010-01-15	13	1	0.12	2	negative	Kat0	3
439	2009-01-09	female	2010-09-02	19	1	0.12	2	negative	Kat0	3
440	2016-03-18	male	2017-08-24	17	1	0.12	2	negative	Kat0	3
441	2010-08-02	male	2011-12-22	16	1	0.12	2.1	negative	Kat0	3
442	2008-08-21	male	2010-04-29	20	1	0.12	2.2	negative	Kat0	3
443	2013-05-08	male	2014-11-06	17	1	0.12	2.2	negative	Kat0	3
444	2005-08-16	female	2010-07-15	58	4	0.12	2.3	negative	Kat0	3
445	2008-02-10	female	2009-05-30	15	1	0.12	2.3	negative	Kat0	3
446	2010-10-31	female	2012-03-22	16	1	0.12	2.4	negative	Kat0	3
447	2012-05-27	male	2014-03-21	21	1	0.12	2.4	negative	Kat0	3
448	2012-10-02	male	2014-02-27	16	1	0.12	2.4	negative	Kat0	3
449	2011-10-20	female	2013-08-09	21	1	0.12	2.5	negative	Kat0	3
450	2012-03-14	female	2013-05-16	14	1	0.12	2.5	negative	Kat0	3
451	2014-01-23	male	2015-08-07	18	1	0.12	2.5	negative	Kat0	3
452	2008-09-30	male	2010-09-23	23	1	0.12	2.6	negative	Kat0	3
453	2009-03-12	female	2010-04-14	13	1	0.12	2.6	negative	Kat0	3
454	2009-04-06	female	2010-11-05	18	1	0.12	2.6	negative	Kat0	3
455	2005-11-17	female	2010-12-22	61	5	0.12	2.7	negative	Kat0	3
456	2008-02-10	female	2009-09-01	18	1	0.12	2.7	negative	Kat0	3
457	2004-08-23	male	2009-02-18	53	4	0.12	2.8	negative	Kat0	3
458	2010-02-01	female	2011-06-09	16	1	0.12	2.8	negative	Kat0	3
459	2008-09-14	male	2009-12-29	15	1	0.12	2.9	negative	Kat0	3
460	2011-10-20	female	2013-02-14	15	1	0.12	2.9	negative	Kat0	3
461	2007-12-20	male	2009-11-27	23	1	0.12	3	negative	Kat0	3
462	2009-06-07	female	2011-03-11	21	1	0.12	3	negative	Kat0	3
463	2013-04-16	male	2014-07-24	15	1	0.12	3	negative	Kat0	3
464	2014-02-01	female	2015-03-12	13	1	0.12	3.1	negative	Kat0	3
465	2009-06-29	female	2011-08-05	25	2	0.12	3.2	negative	Kat0	3
466	2010-10-16	male	2012-05-10	18	1	0.12	3.7	negative	Kat0	3
467	2010-02-01	male	2011-03-11	13	1	0.12	3.8	negative	Kat0	3
468	2001-10-20	female	2009-10-08	95	7	0.12	4	negative	Kat0	3
469	2006-01-01	male	2012-11-06	82	6	0.12	9.2	negative	Kat0	7
470	2003-05-14	female	2009-08-14	75	6	0.11	1	negative	Kat0	6
471	2007-04-05	male	2009-09-25	29	2	0.11	1.2	negative	Kat0	6
472	2012-11-16	female	2013-12-13	12	1	0.11	1.2	negative	Kat0	6
473	2003-08-31	female	2009-05-15	68	5	0.11	1.3	negative	Kat0	6
474	2010-05-11	male	2012-04-19	23	1	0.11	1.4	negative	Kat0	6
475	2013-09-13	male	2015-02-19	17	1	0.11	1.4	negative	Kat0	6
476	2014-11-16	male	2016-09-08	21	1	0.11	1.4	negative	Kat0	6
477	2014-01-23	male	2015-03-19	13	1	0.11	1.6	negative	Kat0	3
478	2012-01-18	female	2013-05-16	15	1	0.11	1.7	negative	Kat0	3
479	2010-10-31	male	2012-03-08	16	1	0.11	1.8	negative	Kat0	3
480	2011-06-22	female	2013-01-24	19	1	0.11	1.8	negative	Kat0	3
481	2013-06-06	male	2015-04-23	22	1	0.11	1.8	negative	Kat0	3
482	2003-11-22	female	2009-02-17	62	5	0.11	1.9	negative	Kat0	3
483	2006-11-22	male	2009-11-27	36	3	0.11	1.9	negative	Kat0	3
484	2007-06-02	male	2009-07-10	25	2	0.11	1.9	negative	Kat0	3
485	2008-04-20	male	2009-10-16	17	1	0.11	1.9	negative	Kat0	3
486	2008-09-10	male	2009-11-06	13	1	0.11	1.9	negative	Kat0	3
487	2010-05-11	male	2012-03-16	22	1	0.11	1.9	negative	Kat0	3
488	2005-12-27	female	2009-05-08	40	3	0.11	2	negative	Kat0	3
489	2006-11-13	female	2009-04-24	29	2	0.11	2	negative	Kat0	3
490	2007-04-21	female	2009-06-26	26	2	0.11	2	negative	Kat0	3
491	2006-05-10	female	2009-06-26	37	3	0.11	2	negative	Kat0	3
492	2014-02-01	male	2015-07-02	17	1	0.11	2	negative	Kat0	3
493	2015-01-03	female	2016-04-28	15	1	0.11	2	negative	Kat0	3
494	2015-12-18	male	2017-07-10	18	1	0.11	2	negative	Kat0	3
495	2009-04-03	male	2010-11-18	19	1	0.11	2.1	negative	Kat0	3
496	2013-01-09	female	2014-10-23	21	1	0.11	2.1	negative	Kat0	3
497	2004-12-02	female	2009-06-26	54	4	0.11	2.2	negative	Kat0	3
498	2015-02-16	male	2016-05-12	14	1	0.11	2.2	negative	Kat0	3
499	2010-06-30	female	2011-12-22	17	1	0.11	2.3	negative	Kat0	3
500	2004-11-11	female	2009-10-23	59	4	0.11	2.4	negative	Kat0	3
501	2006-01-20	female	2009-06-08	40	3	0.11	2.4	negative	Kat0	3
502	2002-01-17	male	2009-01-14	83	6	0.11	2.4	negative	Kat0	3
503	2008-06-09	male	2010-04-22	22	1	0.11	2.4	negative	Kat0	3
504	2008-05-15	female	2009-08-28	15	1	0.11	2.4	negative	Kat0	3
505	2013-12-06	male	2015-08-07	20	1	0.11	2.4	negative	Kat0	3
506	2014-05-15	female	2015-07-02	13	1	0.11	2.4	negative	Kat0	3
507	2015-03-28	female	2016-12-02	20	1	0.11	2.4	negative	Kat0	3
508	2008-09-10	female	2009-12-04	14	1	0.11	2.5	negative	Kat0	3
509	2007-08-06	male	2010-11-18	39	3	0.11	2.6	negative	Kat0	3
510	2010-06-13	female	2012-01-12	18	1	0.11	2.6	negative	Kat0	3
511	2011-10-04	female	2013-04-18	18	1	0.11	2.6	negative	Kat0	3
512	2001-10-20	female	2011-01-24	111	9	0.11	2.7	negative	Kat0	3
513	2011-06-06	female	2017-09-07	75	6	0.11	2.7	negative	Kat0	3
514	2011-08-14	male	2012-12-20	16	1	0.11	2.7	negative	Kat0	3
515	2015-04-08	male	2016-11-11	19	1	0.11	2.7	negative	Kat0	3
516	2011-10-04	male	2013-02-07	16	1	0.11	2.8	negative	Kat0	3
517	2015-08-17	female	2016-09-08	12	1	0.11	2.8	negative	Kat0	3
518	2004-10-24	female	2009-02-27	52	4	0.11	2.9	negative	Kat0	3
519	2011-08-17	female	2013-05-08	20	1	0.11	2.9	negative	Kat0	3
520	2012-01-26	female	2013-07-04	17	1	0.11	2.9	negative	Kat0	3
521	2007-10-04	female	2009-06-26	20	1	0.11	3	negative	Kat0	3
522	2008-04-18	female	2009-07-10	14	1	0.11	3	negative	Kat0	3
523	2016-04-24	male	2017-06-08	13	1	0.11	3	negative	Kat0	3
524	2013-01-13	female	2014-02-20	13	1	0.11	3.1	negative	Kat0	3
525	2014-11-21	female	2016-01-21	14	1	0.11	3.1	negative	Kat0	3
526	2004-11-11	male	2009-03-27	52	4	0.11	3.4	negative	Kat0	3
527	2010-12-11	female	2012-06-06	17	1	0.11	3.4	negative	Kat0	3
528	2014-05-09	female	2015-07-31	14	1	0.11	3.4	negative	Kat0	3
529	2010-03-06	male	2011-09-15	18	1	0.11	3.7	negative	Kat0	3
530	2010-03-16	male	2011-07-08	15	1	0.11	4	negative	Kat0	3
531	2008-02-25	male	2009-09-01	18	1	0.1	0.6	negative	Kat0	6
532	2004-11-20	male	2009-08-14	56	4	0.1	0.9	negative	Kat0	6
533	2006-08-27	male	2011-12-09	63	5	0.1	1.2	negative	Kat0	6
534	2009-08-18	male	2011-01-13	16	1	0.1	1.2	negative	Kat0	6
535	2002-04-08	male	2009-09-25	89	7	0.1	1.4	negative	Kat0	6
536	2008-01-29	male	2009-07-03	17	1	0.1	1.4	negative	Kat0	6
537	2010-12-14	male	2012-01-26	13	1	0.1	1.4	negative	Kat0	6
538	2014-04-19	male	2015-10-15	17	1	0.1	1.4	negative	Kat0	6
539	2008-11-27	male	2010-02-02	14	1	0.1	1.6	negative	Kat0	3
540	2014-12-26	female	2016-02-18	13	1	0.1	1.6	negative	Kat0	3
541	2004-08-13	male	2009-09-18	61	5	0.1	1.7	negative	Kat0	3
542	2011-11-07	male	2013-12-20	25	2	0.1	1.7	negative	Kat0	3
543	2014-05-10	female	2016-03-10	22	1	0.1	1.7	negative	Kat0	3
544	2010-06-13	male	2012-01-26	19	1	0.1	1.8	negative	Kat0	3
545	2011-06-22	male	2012-08-17	13	1	0.1	1.8	negative	Kat0	3
546	2011-11-03	female	2013-01-17	14	1	0.1	1.8	negative	Kat0	3
547	2013-12-06	female	2015-03-12	15	1	0.1	1.8	negative	Kat0	3
548	2014-02-26	male	2015-08-07	17	1	0.1	1.8	negative	Kat0	3
549	2004-09-09	female	2009-07-17	58	4	0.1	1.9	negative	Kat0	3
550	2007-12-08	female	2011-03-03	38	3	0.1	1.9	negative	Kat0	3
551	2008-04-20	male	2010-08-26	28	2	0.1	1.9	negative	Kat0	3
552	2011-12-08	male	2014-01-30	25	2	0.1	1.9	negative	Kat0	3
553	2015-01-05	male	2016-04-01	14	1	0.1	1.9	negative	Kat0	3
554	2009-03-30	male	2010-06-10	14	1	0.1	2	negative	Kat0	3
555	2014-09-19	male	2016-01-14	15	1	0.1	2	negative	Kat0	3
556	2008-02-10	female	2009-09-01	18	1	0.1	2.1	negative	Kat0	3
557	2009-09-16	male	2011-06-09	20	1	0.1	2.1	negative	Kat0	3
558	2010-03-08	female	2011-08-05	16	1	0.1	2.1	negative	Kat0	3
559	2011-02-28	male	2013-02-28	24	2	0.1	2.1	negative	Kat0	3
560	2014-05-10	female	2015-07-09	13	1	0.1	2.1	negative	Kat0	3
561	2003-11-22	male	2014-07-03	127	10	0.1	2.2	negative	Kat0	3
562	2012-11-12	male	2014-03-21	16	1	0.1	2.2	negative	Kat0	3
563	2011-06-23	male	2013-07-19	24	2	0.1	2.3	negative	Kat0	3
564	2003-02-05	female	2009-06-08	76	6	0.1	2.4	negative	Kat0	3
565	2008-09-14	male	2009-10-16	13	1	0.1	2.4	negative	Kat0	3
566	2011-08-14	female	2012-09-20	13	1	0.1	2.4	negative	Kat0	3
567	2014-02-01	female	2015-04-30	14	1	0.1	2.4	negative	Kat0	3
568	2004-08-13	female	2009-12-04	63	5	0.1	2.5	negative	Kat0	3
569	2009-12-26	female	2011-01-27	13	1	0.1	2.5	negative	Kat0	3
570	2010-03-16	male	2011-05-05	13	1	0.1	2.5	negative	Kat0	3
571	2010-06-17	female	2012-03-01	20	1	0.1	2.5	negative	Kat0	3
572	2013-01-28	female	2014-08-28	19	1	0.1	2.5	negative	Kat0	3
573	2008-04-18	male	2009-11-20	19	1	0.1	2.6	negative	Kat0	3
574	2014-09-11	female	2016-03-18	18	1	0.1	2.6	negative	Kat0	3
575	2007-10-04	female	2009-10-07	24	2	0.1	2.7	negative	Kat0	3
576	2008-11-27	male	2010-01-22	13	1	0.1	2.7	negative	Kat0	3
577	2012-03-08	male	2013-04-18	13	1	0.1	2.7	negative	Kat0	3
578	2014-09-19	female	2015-11-26	14	1	0.1	2.7	negative	Kat0	3
579	2007-10-23	female	2011-05-13	42	3	0.1	2.8	negative	Kat0	3
580	2009-09-27	male	2010-12-03	14	1	0.1	2.8	negative	Kat0	3
581	2012-11-01	male	2013-12-19	13	1	0.1	2.8	negative	Kat0	3
582	2015-03-19	female	2016-07-12	15	1	0.1	2.8	negative	Kat0	3
583	2007-03-03	male	2009-02-10	23	1	0.1	2.9	negative	Kat0	3
584	2010-07-14	female	2011-08-12	12	1	0.1	2.9	negative	Kat0	3
585	2014-11-21	male	2016-04-28	17	1	0.1	2.9	negative	Kat0	3
586	2015-06-10	female	2017-02-23	20	1	0.1	2.9	negative	Kat0	3
587	2016-03-29	female	2017-05-05	13	1	0.1	2.9	negative	Kat0	3
588	2009-04-06	female	2011-01-07	21	1	0.1	3	negative	Kat0	3
589	2013-01-13	female	2014-06-18	17	1	0.1	3	negative	Kat0	3
590	2014-10-03	male	2017-04-18	30	2	0.1	3	negative	Kat0	3
591	2003-08-24	female	2009-11-20	74	6	0.1	3.2	negative	Kat0	3
592	2016-01-13	male	2017-03-16	14	1	0.1	3.3	negative	Kat0	3
593	2013-05-26	female	2015-02-26	21	1	0.1	3.4	negative	Kat0	3
594	2005-07-12	female	2010-01-22	54	4	0.1	3.5	negative	Kat0	3
595	2012-10-23	male	2014-04-24	18	1	0.1	3.8	negative	Kat0	3
596	2012-05-27	female	2013-11-28	18	1	0.1	3.9	negative	Kat0	3
597	2004-07-21	female	2009-10-02	62	5	0.09	0.7	negative	Kat0	6
598	2012-01-19	male	2013-05-08	15	1	0.09	0.8	negative	Kat0	6
599	2004-06-14	male	2010-08-13	73	6	0.09	0.9	negative	Kat0	6
600	2007-10-04	male	2009-04-30	18	1	0.09	0.9	negative	Kat0	6
601	2015-10-12	male	2017-07-20	21	1	0.09	0.9	negative	Kat0	6
602	2006-01-20	male	2010-01-08	47	3	0.09	1.1	negative	Kat0	6
603	2007-07-25	male	2009-06-08	22	1	0.09	1.2	negative	Kat0	6
604	2011-05-18	female	2013-02-07	20	1	0.09	1.2	negative	Kat0	6
605	2014-07-20	male	2015-12-11	16	1	0.09	1.2	negative	Kat0	6
606	2003-10-12	female	2010-02-02	75	6	0.09	1.4	negative	Kat0	6
607	2008-08-21	female	2010-09-03	24	2	0.09	1.4	negative	Kat0	6
608	2014-10-03	male	2016-09-15	23	1	0.09	1.4	negative	Kat0	6
609	2003-05-08	male	2009-04-17	71	5	0.09	1.5	negative	Kat0	3
610	2001-07-28	female	2009-12-29	101	8	0.09	1.5	negative	Kat0	3
611	2011-06-06	female	2012-07-27	13	1	0.09	1.5	negative	Kat0	3
612	2011-07-20	male	2013-10-24	27	2	0.09	1.5	negative	Kat0	3
613	2003-02-18	male	2009-01-20	71	5	0.09	1.6	negative	Kat0	3
614	2003-10-31	female	2009-05-22	66	5	0.09	1.6	negative	Kat0	3
615	2003-05-31	male	2010-02-19	80	6	0.09	1.6	negative	Kat0	3
616	2006-02-06	male	2009-03-06	37	3	0.09	1.6	negative	Kat0	3
617	2009-07-30	male	2010-09-03	13	1	0.09	1.6	negative	Kat0	3
618	2011-04-10	female	2012-10-11	18	1	0.09	1.6	negative	Kat0	3
619	2013-10-04	male	2016-03-04	29	2	0.09	1.6	negative	Kat0	3
620	2008-09-14	female	2010-05-07	19	1	0.09	1.7	negative	Kat0	3
621	2011-11-07	male	2013-02-07	15	1	0.09	1.7	negative	Kat0	3
622	2014-07-08	female	2016-01-28	18	1	0.09	1.7	negative	Kat0	3
623	2006-10-19	female	2009-09-04	34	2	0.09	1.8	negative	Kat0	3
624	2007-08-06	female	2010-12-22	40	3	0.09	1.8	negative	Kat0	3
625	2008-05-02	male	2010-03-31	22	1	0.09	1.8	negative	Kat0	3
626	2011-06-23	male	2013-04-11	21	1	0.09	1.8	negative	Kat0	3
627	2011-06-23	female	2013-06-20	23	1	0.09	1.8	negative	Kat0	3
628	2011-10-04	male	2013-01-03	14	1	0.09	1.8	negative	Kat0	3
629	2014-05-09	male	2015-09-17	16	1	0.09	1.8	negative	Kat0	3
630	2015-03-19	female	2016-06-10	14	1	0.09	1.8	negative	Kat0	3
631	1998-07-16	male	2009-10-23	135	11	0.09	1.9	negative	Kat0	3
632	1999-10-26	male	2010-04-23	125	10	0.09	1.9	negative	Kat0	3
633	2003-03-23	female	2009-06-23	75	6	0.09	1.9	negative	Kat0	3
634	2009-08-07	male	2010-10-14	14	1	0.09	1.9	negative	Kat0	3
635	2012-09-15	male	2013-11-28	14	1	0.09	1.9	negative	Kat0	3
636	2015-08-17	female	2017-02-23	18	1	0.09	1.9	negative	Kat0	3
637	2012-02-11	female	2013-06-27	16	1	0.09	2	negative	Kat0	3
638	2013-01-28	female	2014-08-14	18	1	0.09	2	negative	Kat0	3
639	2007-06-25	male	2009-12-18	29	2	0.09	2.1	negative	Kat0	3
640	2011-12-08	male	2014-02-27	26	2	0.09	2.1	negative	Kat0	3
641	2013-10-21	female	2014-11-20	12	1	0.09	2.1	negative	Kat0	3
642	2014-06-11	male	2016-11-11	29	2	0.09	2.1	negative	Kat0	3
643	2014-07-17	female	2016-05-12	21	1	0.09	2.1	negative	Kat0	3
644	2004-08-10	female	2009-09-01	60	5	0.09	2.2	negative	Kat0	3
645	2006-05-16	female	2009-06-08	36	3	0.09	2.2	negative	Kat0	3
646	2009-03-15	female	2011-02-25	23	1	0.09	2.2	negative	Kat0	3
647	2010-05-02	male	2012-02-17	21	1	0.09	2.2	negative	Kat0	3
648	2010-08-02	female	2012-03-08	19	1	0.09	2.2	negative	Kat0	3
649	2013-09-10	female	2014-10-06	12	1	0.09	2.2	negative	Kat0	3
650	2015-06-10	female	2016-12-29	18	1	0.09	2.2	negative	Kat0	3
651	2009-03-15	male	2011-05-13	25	2	0.09	2.3	negative	Kat0	3
652	2009-05-27	female	2010-07-02	13	1	0.09	2.3	negative	Kat0	3
653	2009-06-29	female	2011-02-02	19	1	0.09	2.3	negative	Kat0	3
654	2010-05-02	male	2013-11-28	42	3	0.09	2.3	negative	Kat0	3
655	2012-04-26	male	2013-07-04	14	1	0.09	2.3	negative	Kat0	3
656	2014-05-16	female	2016-03-10	21	1	0.09	2.3	negative	Kat0	3
657	2008-01-29	female	2009-03-27	13	1	0.09	2.4	negative	Kat0	3
658	2008-01-24	male	2009-10-23	20	1	0.09	2.4	negative	Kat0	3
659	2009-06-18	male	2012-02-23	32	2	0.09	2.4	negative	Kat0	3
660	2012-11-16	female	2014-05-22	18	1	0.09	2.4	negative	Kat0	3
661	2013-12-31	male	2016-03-04	26	2	0.09	2.4	negative	Kat0	3
662	2009-11-29	male	2011-07-08	19	1	0.09	2.5	negative	Kat0	3
663	2010-02-01	male	2011-03-03	13	1	0.09	2.5	negative	Kat0	3
664	2010-05-02	male	2011-06-16	13	1	0.09	2.5	negative	Kat0	3
665	2012-04-20	male	2013-08-05	15	1	0.09	2.5	negative	Kat0	3
666	2014-10-14	female	2017-04-06	29	2	0.09	2.5	negative	Kat0	3
667	2007-05-07	female	2009-07-17	26	2	0.09	2.6	negative	Kat0	3
668	2008-11-30	male	2010-02-26	14	1	0.09	2.6	negative	Kat0	3
669	2009-07-01	male	2011-05-13	22	1	0.09	2.6	negative	Kat0	3
670	2010-02-01	female	2011-09-15	19	1	0.09	2.6	negative	Kat0	3
671	2011-01-28	female	2012-04-19	14	1	0.09	2.6	negative	Kat0	3
672	2004-07-29	female	2010-08-13	72	6	0.09	2.7	negative	Kat0	3
673	2009-03-15	female	2011-10-06	30	2	0.09	2.7	negative	Kat0	3
674	2009-06-02	male	2010-10-29	16	1	0.09	2.7	negative	Kat0	3
675	2012-06-06	female	2014-01-17	19	1	0.09	2.7	negative	Kat0	3
676	2009-07-01	male	2010-07-23	12	1	0.09	2.8	negative	Kat0	3
677	2010-10-31	female	2012-10-11	23	1	0.09	2.8	negative	Kat0	3
678	2010-12-11	male	2012-03-08	14	1	0.09	2.8	negative	Kat0	3
679	2015-12-24	female	2017-05-24	17	1	0.09	2.8	negative	Kat0	3
680	2013-10-04	female	2016-09-15	35	2	0.09	2.9	negative	Kat0	3
681	2014-02-01	female	2015-11-06	21	1	0.09	3.1	negative	Kat0	3
682	2007-11-03	female	2009-03-06	16	1	0.09	3.2	negative	Kat0	3
683	2010-06-13	female	2011-12-01	17	1	0.09	3.2	negative	Kat0	3
684	2011-11-02	male	2012-12-20	13	1	0.09	3.2	negative	Kat0	3
685	2013-04-16	female	2014-05-28	13	1	0.09	3.2	negative	Kat0	3
686	2014-05-17	male	2015-09-10	15	1	0.09	3.3	negative	Kat0	3
687	2010-07-14	female	2012-04-04	20	1	0.09	3.4	negative	Kat0	3
688	2013-09-10	male	2015-03-12	18	1	0.09	3.4	negative	Kat0	3
689	2014-09-11	female	2017-07-14	34	2	0.09	3.5	negative	Kat0	3
690	2009-04-06	female	2010-10-15	18	1	0.09	3.6	negative	Kat0	3
691	2014-04-26	female	2015-09-10	16	1	0.09	3.7	negative	Kat0	3
692	2010-07-14	female	2011-09-15	14	1	0.09	3.9	negative	Kat0	3
693	2014-04-06	female	2015-09-10	17	1	0.09	3.9	negative	Kat0	3
694	2010-02-01	male	2011-08-18	18	1	0.08	0.6	negative	Kat0	6
695	2002-02-25	male	2009-07-17	88	7	0.08	0.9	negative	Kat0	6
696	2010-03-26	male	2011-05-13	13	1	0.08	1.3	negative	Kat0	6
697	2012-10-02	male	2013-11-14	13	1	0.08	1.3	negative	Kat0	6
698	2006-02-23	female	2009-10-23	44	3	0.08	1.4	negative	Kat0	6
699	2009-06-07	male	2011-01-13	19	1	0.08	1.4	negative	Kat0	6
700	2014-11-12	female	2017-02-09	26	2	0.08	1.4	negative	Kat0	6
701	2015-04-08	male	2017-02-09	22	1	0.08	1.5	negative	Kat0	3
702	2009-03-15	male	2010-04-26	13	1	0.08	1.6	negative	Kat0	3
703	2005-02-17	female	2009-11-27	57	4	0.08	1.7	negative	Kat0	3
704	2002-09-27	male	2009-03-10	77	6	0.08	1.7	negative	Kat0	3
705	2001-01-06	female	2009-06-26	101	8	0.08	1.7	negative	Kat0	3
706	2008-05-16	male	2010-03-31	22	1	0.08	1.7	negative	Kat0	3
707	2011-06-06	male	2012-09-06	15	1	0.08	1.7	negative	Kat0	3
708	2012-04-11	male	2013-05-29	13	1	0.08	1.7	negative	Kat0	3
709	2009-09-16	female	2011-05-05	19	1	0.08	1.8	negative	Kat0	3
710	2014-05-10	male	2015-08-07	14	1	0.08	1.8	negative	Kat0	3
711	2015-03-18	male	2016-05-19	14	1	0.08	1.8	negative	Kat0	3
712	2015-04-22	male	2016-06-24	14	1	0.08	1.8	negative	Kat0	3
713	2016-03-18	male	2017-05-05	13	1	0.08	1.8	negative	Kat0	3
714	2006-10-28	male	2010-05-07	42	3	0.08	1.9	negative	Kat0	3
715	2011-07-07	male	2013-08-09	25	2	0.08	1.9	negative	Kat0	3
716	2012-10-23	female	2014-05-16	18	1	0.08	1.9	negative	Kat0	3
717	2005-03-07	female	2009-03-28	48	4	0.08	2	negative	Kat0	3
718	2006-01-20	male	2009-09-01	43	3	0.08	2	negative	Kat0	3
719	2008-09-10	male	2009-12-04	14	1	0.08	2	negative	Kat0	3
720	2010-05-02	male	2011-10-20	17	1	0.08	2	negative	Kat0	3
721	2010-12-11	female	2012-02-03	13	1	0.08	2	negative	Kat0	3
722	2011-01-12	male	2012-09-06	19	1	0.08	2	negative	Kat0	3
723	2012-10-23	female	2014-03-21	16	1	0.08	2	negative	Kat0	3
724	2014-01-26	male	2015-03-05	13	1	0.08	2	negative	Kat0	3
725	2014-05-15	male	2015-11-06	17	1	0.08	2	negative	Kat0	3
726	2014-10-12	male	2017-03-16	29	2	0.08	2	negative	Kat0	3
727	2004-12-27	female	2009-06-26	53	4	0.08	2.1	negative	Kat0	3
728	2009-11-12	female	2011-12-09	24	2	0.08	2.1	negative	Kat0	3
729	2010-06-17	male	2012-01-19	19	1	0.08	2.1	negative	Kat0	3
730	2007-06-25	female	2010-07-30	37	3	0.08	2.2	negative	Kat0	3
731	2009-04-03	female	2010-06-18	14	1	0.08	2.2	negative	Kat0	3
732	2009-04-08	male	2010-07-30	15	1	0.08	2.2	negative	Kat0	3
733	2013-09-10	male	2015-08-07	22	1	0.08	2.2	negative	Kat0	3
734	2009-02-16	female	2010-06-18	16	1	0.08	2.3	negative	Kat0	3
735	2009-03-30	female	2010-05-28	13	1	0.08	2.3	negative	Kat0	3
736	2010-03-08	female	2011-04-14	13	1	0.08	2.3	negative	Kat0	3
737	2011-06-23	female	2013-05-02	22	1	0.08	2.3	negative	Kat0	3
738	2011-08-26	male	2012-09-27	13	1	0.08	2.3	negative	Kat0	3
739	2008-04-03	female	2009-09-01	16	1	0.08	2.4	negative	Kat0	3
740	2011-08-17	male	2013-01-17	17	1	0.08	2.4	negative	Kat0	3
741	2014-02-01	male	2015-04-09	14	1	0.08	2.4	negative	Kat0	3
742	2014-06-12	female	2015-09-03	14	1	0.08	2.4	negative	Kat0	3
743	2013-06-27	female	2017-06-16	47	3	0.08	2.4	negative	Kat0	3
744	2013-11-04	female	2016-04-21	29	2	0.08	2.4	negative	Kat0	3
745	2008-02-25	male	2009-12-29	22	1	0.08	2.5	negative	Kat0	3
746	2010-08-15	male	2014-04-03	43	3	0.08	2.5	negative	Kat0	3
747	2015-04-03	female	2016-06-16	14	1	0.08	2.5	negative	Kat0	3
748	2016-01-09	male	2017-07-10	18	1	0.08	2.5	negative	Kat0	3
749	2009-01-13	female	2010-12-03	22	1	0.08	2.6	negative	Kat0	3
750	2009-09-16	male	2011-04-01	18	1	0.08	2.6	negative	Kat0	3
751	2012-11-12	female	2014-03-26	16	1	0.08	2.6	negative	Kat0	3
752	2007-07-02	male	2009-10-08	27	2	0.08	2.7	negative	Kat0	3
753	2014-05-30	female	2016-01-14	19	1	0.08	2.7	negative	Kat0	3
754	2013-11-04	female	2015-09-10	22	1	0.08	2.7	negative	Kat0	3
755	2016-04-28	female	2017-07-07	14	1	0.08	2.7	negative	Kat0	3
756	2008-06-14	female	2009-10-23	16	1	0.08	2.8	negative	Kat0	3
757	2009-09-27	male	2010-11-05	13	1	0.08	2.8	negative	Kat0	3
758	2010-12-14	female	2012-06-06	17	1	0.08	2.8	negative	Kat0	3
759	2013-01-13	female	2014-08-22	19	1	0.08	2.8	negative	Kat0	3
760	2010-05-11	female	2011-07-29	14	1	0.08	2.9	negative	Kat0	3
761	2012-11-01	female	2015-04-16	29	2	0.08	2.9	negative	Kat0	3
762	2010-06-30	male	2011-09-22	14	1	0.08	3	negative	Kat0	3
763	2011-01-28	male	2012-04-26	14	1	0.08	3	negative	Kat0	3
764	2011-05-02	male	2012-11-08	18	1	0.08	3.2	negative	Kat0	3
765	2010-03-06	male	2011-09-22	18	1	0.08	3.4	negative	Kat0	3
766	2010-06-27	female	2011-11-17	16	1	0.08	3.4	negative	Kat0	3
767	2014-06-12	male	2015-10-29	16	1	0.08	3.5	negative	Kat0	3
768	2011-11-03	female	2013-10-04	23	1	0.08	3.6	negative	Kat0	3
769	2013-01-28	female	2014-04-11	14	1	0.08	3.9	negative	Kat0	3
770	2013-02-17	female	2014-08-28	18	1	0.08	3.9	negative	Kat0	3
771	2008-09-30	male	2009-11-13	13	1	0.08	4.1	negative	Kat0	7
772	2010-06-01	female	2011-06-30	12	1	0.08	4.1	negative	Kat0	7
773	2010-03-08	female	2011-05-13	14	1	0.08	4.2	negative	Kat0	7
774	2011-11-02	male	2013-06-27	19	1	0.08	4.6	negative	Kat0	7
775	2007-08-03	male	2009-02-20	18	1	0.08	19	negative	Kat0	7
776	2008-04-20	male	2009-09-04	16	1	0.07	0.5	negative	Kat0	6
777	2012-06-06	male	2014-01-02	18	1	0.07	0.7	negative	Kat0	6
778	2005-08-10	male	2010-05-12	57	4	0.07	1.1	negative	Kat0	6
779	2007-07-02	male	2009-12-29	29	2	0.07	1.1	negative	Kat0	6
780	2010-06-27	male	2011-11-17	16	1	0.07	1.1	negative	Kat0	6
781	2014-02-07	male	2015-04-09	14	1	0.07	1.2	negative	Kat0	6
782	2014-10-23	male	2016-11-25	25	2	0.07	1.2	negative	Kat0	6
783	2008-06-27	male	2009-08-14	13	1	0.07	1.3	negative	Kat0	6
784	2010-03-18	male	2011-04-28	13	1	0.07	1.3	negative	Kat0	6
785	2014-05-09	male	2015-08-14	15	1	0.07	1.3	negative	Kat0	6
786	2006-11-06	male	2009-06-26	31	2	0.07	1.4	negative	Kat0	6
787	2008-02-25	male	2009-04-24	13	1	0.07	1.4	negative	Kat0	6
788	2012-04-23	female	2017-09-06	64	5	0.07	1.4	negative	Kat0	6
789	2000-10-15	female	2009-05-15	103	8	0.07	1.5	negative	Kat0	3
790	2006-08-04	male	2009-10-02	37	3	0.07	1.5	negative	Kat0	3
791	2008-02-20	female	2009-11-06	20	1	0.07	1.5	negative	Kat0	3
792	2010-03-18	male	2011-05-27	14	1	0.07	1.5	negative	Kat0	3
793	2010-03-26	female	2012-04-26	25	2	0.07	1.5	negative	Kat0	3
794	2011-01-28	male	2012-04-26	14	1	0.07	1.5	negative	Kat0	3
795	2007-04-05	male	2010-09-03	40	3	0.07	1.6	negative	Kat0	3
796	2013-05-08	male	2014-07-12	14	1	0.07	1.6	negative	Kat0	3
797	2014-07-10	female	2015-11-26	16	1	0.07	1.6	negative	Kat0	3
798	2005-11-17	female	2009-09-01	45	3	0.07	1.7	negative	Kat0	3
799	2002-11-24	female	2009-08-13	80	6	0.07	1.7	negative	Kat0	3
800	2010-07-07	male	2012-07-20	24	2	0.07	1.7	negative	Kat0	3
801	2012-01-18	female	2013-08-05	18	1	0.07	1.7	negative	Kat0	3
802	2013-10-04	male	2015-04-09	18	1	0.07	1.7	negative	Kat0	3
803	2013-08-31	female	2015-01-15	16	1	0.07	1.7	negative	Kat0	3
804	2009-08-18	male	2011-05-13	20	1	0.07	1.8	negative	Kat0	3
805	2010-02-01	female	2011-04-28	14	1	0.07	1.8	negative	Kat0	3
806	2010-03-06	female	2011-05-20	14	1	0.07	1.8	negative	Kat0	3
807	2012-09-04	male	2015-12-11	39	3	0.07	1.8	negative	Kat0	3
808	2014-07-10	female	2016-05-19	22	1	0.07	1.8	negative	Kat0	3
809	2007-07-06	male	2009-07-31	24	2	0.07	1.9	negative	Kat0	3
810	2008-09-10	male	2010-02-02	16	1	0.07	1.9	negative	Kat0	3
811	2007-06-02	male	2009-11-20	29	2	0.07	2	negative	Kat0	3
812	2007-11-03	male	2009-05-15	18	1	0.07	2	negative	Kat0	3
813	2008-09-14	male	2009-11-27	14	1	0.07	2	negative	Kat0	3
814	2009-01-13	male	2011-04-28	27	2	0.07	2	negative	Kat0	3
815	2009-05-07	female	2011-06-30	25	2	0.07	2	negative	Kat0	3
816	2009-06-29	male	2011-09-08	26	2	0.07	2	negative	Kat0	3
817	2010-07-14	male	2011-08-25	13	1	0.07	2	negative	Kat0	3
818	2011-06-23	male	2012-08-30	14	1	0.07	2	negative	Kat0	3
819	2011-07-27	male	2012-10-25	14	1	0.07	2	negative	Kat0	3
820	2012-03-08	male	2014-01-02	21	1	0.07	2	negative	Kat0	3
821	2005-05-13	male	2011-03-25	70	5	0.07	2.1	negative	Kat0	3
822	2010-03-26	female	2011-10-20	18	1	0.07	2.1	negative	Kat0	3
823	2011-07-07	male	2013-03-22	20	1	0.07	2.1	negative	Kat0	3
824	2011-10-29	male	2012-12-06	13	1	0.07	2.1	negative	Kat0	3
825	2013-05-26	male	2015-05-21	23	1	0.07	2.1	negative	Kat0	3
826	2014-01-23	male	2015-04-09	14	1	0.07	2.1	negative	Kat0	3
827	2006-12-11	male	2010-01-08	36	3	0.07	2.2	negative	Kat0	3
828	2008-04-29	female	2009-07-31	15	1	0.07	2.2	negative	Kat0	3
829	2011-07-02	male	2013-08-14	25	2	0.07	2.2	negative	Kat0	3
830	2011-08-17	female	2013-03-26	19	1	0.07	2.2	negative	Kat0	3
831	2006-12-05	male	2009-06-26	30	2	0.07	2.3	negative	Kat0	3
832	2007-05-07	male	2009-08-13	27	2	0.07	2.3	negative	Kat0	3
833	2010-03-18	male	2011-04-14	12	1	0.07	2.3	negative	Kat0	3
834	2012-01-18	female	2013-09-05	19	1	0.07	2.3	negative	Kat0	3
835	2012-11-01	female	2014-03-26	16	1	0.07	2.3	negative	Kat0	3
836	2014-10-23	female	2016-07-14	20	1	0.07	2.3	negative	Kat0	3
837	2009-04-03	female	2010-09-03	17	1	0.07	2.4	negative	Kat0	3
838	2013-10-04	male	2015-10-08	24	2	0.07	2.4	negative	Kat0	3
839	2014-01-23	female	2015-06-03	16	1	0.07	2.4	negative	Kat0	3
840	2006-11-20	female	2010-05-12	41	3	0.07	2.5	negative	Kat0	3
841	2007-12-20	female	2009-07-31	19	1	0.07	2.5	negative	Kat0	3
842	2008-11-30	female	2010-07-02	19	1	0.07	2.5	negative	Kat0	3
843	2009-04-03	female	2010-04-29	12	1	0.07	2.5	negative	Kat0	3
844	2010-02-01	female	2011-04-28	14	1	0.07	2.5	negative	Kat0	3
845	2014-05-10	female	2015-10-08	16	1	0.07	2.5	negative	Kat0	3
846	2008-11-27	female	2010-06-18	18	1	0.07	2.6	negative	Kat0	3
847	2010-04-15	female	2011-06-30	14	1	0.07	2.6	negative	Kat0	3
848	2012-06-14	male	2013-10-24	16	1	0.07	2.6	negative	Kat0	3
849	2013-12-06	female	2015-02-26	14	1	0.07	2.6	negative	Kat0	3
850	2015-12-18	female	2017-02-09	13	1	0.07	2.6	negative	Kat0	3
851	2010-06-30	male	2011-08-24	13	1	0.07	2.7	negative	Kat0	3
852	2011-06-06	female	2012-09-20	15	1	0.07	2.7	negative	Kat0	3
853	2013-12-06	female	2015-05-07	17	1	0.07	2.7	negative	Kat0	3
854	2015-01-03	female	2017-05-24	28	2	0.07	2.7	negative	Kat0	3
855	2011-10-20	female	2013-01-17	14	1	0.07	2.8	negative	Kat0	3
856	2004-08-10	male	2009-04-17	56	4	0.07	2.9	negative	Kat0	3
857	2008-08-21	male	2009-11-20	14	1	0.07	2.9	negative	Kat0	3
858	2009-05-27	male	2010-07-02	13	1	0.07	2.9	negative	Kat0	3
859	2012-01-26	female	2013-04-18	14	1	0.07	2.9	negative	Kat0	3
860	2014-06-12	male	2015-09-17	15	1	0.07	2.9	negative	Kat0	3
861	2015-09-25	female	2017-05-05	19	1	0.07	2.9	negative	Kat0	3
862	2016-04-28	female	2017-07-14	14	1	0.07	2.9	negative	Kat0	3
863	2009-12-26	female	2011-05-05	16	1	0.07	3	negative	Kat0	3
864	2013-09-13	female	2014-10-06	12	1	0.07	3	negative	Kat0	3
865	2014-01-23	male	2015-04-30	15	1	0.07	3	negative	Kat0	3
866	2010-07-14	female	2011-09-15	14	1	0.07	3.1	negative	Kat0	3
867	2016-01-09	female	2017-03-10	14	1	0.07	3.2	negative	Kat0	3
868	2010-07-14	female	2011-09-08	13	1	0.07	3.3	negative	Kat0	3
869	2012-11-21	female	2014-04-03	16	1	0.07	3.4	negative	Kat0	3
870	2014-07-20	female	2016-05-04	21	1	0.07	3.4	negative	Kat0	3
871	2015-10-12	female	2017-01-27	15	1	0.07	3.4	negative	Kat0	3
872	2013-06-03	female	2014-11-13	17	1	0.07	3.5	negative	Kat0	3
873	2016-04-24	male	2017-06-09	13	1	0.07	3.5	negative	Kat0	3
874	2012-04-06	female	2014-04-25	24	2	0.07	3.6	negative	Kat0	3
875	2015-01-18	male	2016-04-14	14	1	0.07	3.8	negative	Kat0	3
876	2015-09-25	male	2017-03-23	17	1	0.07	3.8	negative	Kat0	3
877	2011-08-14	male	2013-03-07	18	1	0.06	0.7	negative	Kat0	6
878	2012-04-20	male	2013-08-09	15	1	0.06	0.8	negative	Kat0	6
879	2014-05-09	male	2015-12-04	18	1	0.06	0.9	negative	Kat0	6
880	2014-12-26	female	2016-08-18	19	1	0.06	1	negative	Kat0	6
881	2001-04-12	female	2009-10-23	102	8	0.06	1.1	negative	Kat0	6
882	2008-06-14	male	2009-12-11	17	1	0.06	1.1	negative	Kat0	6
883	2014-04-19	male	2015-07-31	15	1	0.06	1.2	negative	Kat0	6
884	2010-07-14	male	2012-05-03	21	1	0.06	1.3	negative	Kat0	6
885	2011-07-27	male	2012-12-13	16	1	0.06	1.3	negative	Kat0	6
886	2005-05-13	male	2011-09-22	76	6	0.06	1.4	negative	Kat0	6
887	2010-06-17	male	2012-02-17	20	1	0.06	1.4	negative	Kat0	6
888	2002-09-27	female	2009-03-27	78	6	0.06	1.5	negative	Kat0	3
889	2010-06-30	male	2011-08-05	13	1	0.06	1.5	negative	Kat0	3
890	1999-04-14	female	2009-06-26	122	10	0.06	1.6	negative	Kat0	3
891	2003-02-09	male	2010-05-12	87	7	0.06	1.6	negative	Kat0	3
892	2008-08-16	female	2009-09-01	12	1	0.06	1.7	negative	Kat0	3
893	2009-02-16	female	2010-07-02	16	1	0.06	1.7	negative	Kat0	3
894	2004-12-24	female	2009-12-11	59	4	0.06	1.8	negative	Kat0	3
895	2008-01-29	male	2009-04-30	15	1	0.06	1.8	negative	Kat0	3
896	2007-09-28	female	2009-06-26	20	1	0.06	1.8	negative	Kat0	3
897	2010-06-13	male	2011-11-04	16	1	0.06	1.8	negative	Kat0	3
898	2010-03-18	female	2012-03-01	23	1	0.06	1.8	negative	Kat0	3
899	2013-07-10	male	2014-08-14	13	1	0.06	1.8	negative	Kat0	3
900	2007-07-06	female	2009-07-10	24	2	0.06	1.9	negative	Kat0	3
901	2007-03-10	female	2009-03-06	23	1	0.06	1.9	negative	Kat0	3
902	2010-05-27	male	2011-11-10	17	1	0.06	1.9	negative	Kat0	3
903	2011-01-12	male	2012-03-16	14	1	0.06	1.9	negative	Kat0	3
904	2011-06-22	female	2012-09-06	14	1	0.06	1.9	negative	Kat0	3
905	2013-05-26	male	2014-06-18	12	1	0.06	1.9	negative	Kat0	3
906	2014-09-06	male	2016-03-04	17	1	0.06	1.9	negative	Kat0	3
907	1996-07-06	female	2009-10-16	159	13	0.06	2	negative	Kat0	3
908	2004-06-24	female	2010-02-12	67	5	0.06	2	negative	Kat0	3
909	2007-03-10	male	2011-09-15	54	4	0.06	2	negative	Kat0	3
910	2008-01-29	female	2009-05-08	15	1	0.06	2	negative	Kat0	3
911	2008-01-29	male	2009-09-01	19	1	0.06	2	negative	Kat0	3
912	2008-09-04	male	2009-11-27	14	1	0.06	2	negative	Kat0	3
913	2012-11-21	male	2014-11-13	23	1	0.06	2	negative	Kat0	3
914	2013-01-09	male	2015-12-04	34	2	0.06	2	negative	Kat0	3
915	2014-01-23	male	2015-03-19	13	1	0.06	2	negative	Kat0	3
916	2006-06-06	female	2009-04-30	34	2	0.06	2.1	negative	Kat0	3
917	2008-04-29	male	2009-09-18	16	1	0.06	2.1	negative	Kat0	3
918	2011-03-18	male	2012-06-14	14	1	0.06	2.1	negative	Kat0	3
919	2011-04-10	male	2012-07-27	15	1	0.06	2.1	negative	Kat0	3
920	2015-06-10	male	2016-12-07	17	1	0.06	2.1	negative	Kat0	3
921	2010-06-30	female	2011-09-22	14	1	0.06	2.2	negative	Kat0	3
922	2012-04-11	female	2013-06-13	14	1	0.06	2.2	negative	Kat0	3
923	2014-11-29	male	2016-04-01	16	1	0.06	2.2	negative	Kat0	3
924	2007-01-11	male	2012-07-13	66	5	0.06	2.3	negative	Kat0	3
925	2008-02-20	female	2009-09-01	18	1	0.06	2.3	negative	Kat0	3
926	2010-03-16	female	2011-08-24	17	1	0.06	2.3	negative	Kat0	3
927	2010-04-30	female	2012-04-26	23	1	0.06	2.3	negative	Kat0	3
928	2011-01-04	male	2012-09-06	20	1	0.06	2.3	negative	Kat0	3
929	2011-08-14	female	2013-04-24	20	1	0.06	2.3	negative	Kat0	3
930	2013-03-15	female	2014-11-27	20	1	0.06	2.3	negative	Kat0	3
931	2016-01-09	male	2017-03-10	14	1	0.06	2.3	negative	Kat0	3
932	2008-04-11	female	2009-06-15	14	1	0.06	2.4	negative	Kat0	3
933	2009-11-29	female	2011-02-18	14	1	0.06	2.4	negative	Kat0	3
934	2011-10-29	male	2013-01-31	15	1	0.06	2.5	negative	Kat0	3
935	2011-12-08	female	2013-05-29	17	1	0.06	2.5	negative	Kat0	3
936	2012-06-14	male	2014-04-03	21	1	0.06	2.5	negative	Kat0	3
937	2012-04-11	female	2013-05-23	13	1	0.06	2.5	negative	Kat0	3
938	2012-04-26	male	2013-05-16	12	1	0.06	2.5	negative	Kat0	3
939	2015-04-21	male	2016-05-12	12	1	0.06	2.5	negative	Kat0	3
940	2016-01-09	female	2017-03-23	14	1	0.06	2.5	negative	Kat0	3
941	2005-07-19	female	2009-06-08	46	3	0.06	2.6	negative	Kat0	3
942	2010-07-14	female	2011-09-22	14	1	0.06	2.6	negative	Kat0	3
943	2011-10-04	female	2013-01-31	15	1	0.06	2.6	negative	Kat0	3
944	2011-04-12	male	2013-04-18	24	2	0.06	2.6	negative	Kat0	3
945	2013-01-13	male	2014-02-27	13	1	0.06	2.6	negative	Kat0	3
946	2013-05-08	male	2014-11-06	17	1	0.06	2.6	negative	Kat0	3
947	2014-04-26	male	2015-10-15	17	1	0.06	2.6	negative	Kat0	3
948	2014-12-09	male	2016-03-10	15	1	0.06	2.6	negative	Kat0	3
949	2007-07-19	female	2009-08-13	24	2	0.06	2.7	negative	Kat0	3
950	2009-12-26	female	2011-04-14	15	1	0.06	2.7	negative	Kat0	3
951	2011-06-23	female	2012-12-20	17	1	0.06	2.7	negative	Kat0	3
952	2014-06-12	male	2015-12-30	18	1	0.06	2.7	negative	Kat0	3
953	2016-05-19	male	2017-07-27	14	1	0.06	2.7	negative	Kat0	3
954	2010-01-16	male	2012-04-19	27	2	0.06	2.8	negative	Kat0	3
955	2011-01-12	male	2012-03-29	14	1	0.06	2.8	negative	Kat0	3
956	2014-05-30	female	2016-12-21	30	2	0.06	2.8	negative	Kat0	3
957	2012-11-21	female	2014-05-28	18	1	0.06	2.9	negative	Kat0	3
958	2013-05-26	female	2014-07-10	13	1	0.06	3	negative	Kat0	3
959	2013-12-06	female	2015-04-09	16	1	0.06	3	negative	Kat0	3
960	2014-02-26	male	2015-03-27	13	1	0.06	3	negative	Kat0	3
961	2007-01-11	female	2009-11-13	34	2	0.06	3.1	negative	Kat0	3
962	2010-06-21	female	2011-08-12	13	1	0.06	3.1	negative	Kat0	3
963	2015-03-19	male	2016-11-25	20	1	0.06	3.1	negative	Kat0	3
964	2011-01-28	female	2012-05-03	15	1	0.06	3.2	negative	Kat0	3
965	2011-08-17	female	2012-12-28	16	1	0.06	3.2	negative	Kat0	3
966	2010-04-09	female	2011-12-20	20	1	0.06	3.2	negative	Kat0	3
967	2001-03-01	female	2009-03-06	96	8	0.06	3.3	negative	Kat0	3
968	2014-10-03	female	2016-07-12	21	1	0.06	3.4	negative	Kat0	3
969	2016-04-24	female	2017-09-07	16	1	0.06	3.5	negative	Kat0	3
970	2009-12-26	female	2011-07-08	18	1	0.06	3.6	negative	Kat0	3
971	2011-05-02	female	2012-11-30	18	1	0.06	3.6	negative	Kat0	3
972	2012-01-04	female	2013-10-24	21	1	0.06	3.7	negative	Kat0	3
973	2012-05-07	male	2013-07-04	13	1	0.06	3.8	negative	Kat0	3
974	2015-04-08	female	2016-10-14	18	1	0.06	3.9	negative	Kat0	3
975	2014-02-26	male	2015-10-08	19	1	0.06	4	negative	Kat0	3
976	2016-04-28	female	2017-08-24	15	1	0.06	4	negative	Kat0	3
977	2009-06-01	male	2010-11-05	17	1	0.06	4.2	negative	Kat0	7
978	2013-04-16	female	2014-05-08	12	1	0.06	4.7	negative	Kat0	7
979	2004-06-14	female	2009-07-27	61	5	0.05	0.5	negative	Kat0	6
980	2006-04-28	female	2010-10-14	53	4	0.05	0.5	negative	Kat0	6
981	2014-04-06	male	2016-08-25	28	2	0.05	0.5	negative	Kat0	6
982	2009-03-15	male	2010-09-03	17	1	0.05	0.6	negative	Kat0	6
983	2015-03-18	male	2016-09-01	17	1	0.05	0.6	negative	Kat0	6
984	2008-06-14	male	2009-08-13	13	1	0.05	0.8	negative	Kat0	6
985	2008-03-29	female	2009-05-15	13	1	0.05	0.8	negative	Kat0	6
986	2009-03-30	male	2010-06-10	14	1	0.05	1	negative	Kat0	6
987	1999-02-19	female	2010-11-18	140	11	0.05	1.1	negative	Kat0	6
988	2012-10-02	female	2014-05-28	19	1	0.05	1.1	negative	Kat0	6
989	2013-12-06	female	2014-12-30	12	1	0.05	1.2	negative	Kat0	6
990	2007-12-08	female	2009-04-24	16	1	0.05	1.3	negative	Kat0	6
991	2010-11-09	female	2012-07-13	20	1	0.05	1.3	negative	Kat0	6
992	2012-10-23	male	2014-02-06	15	1	0.05	1.3	negative	Kat0	6
993	2013-05-26	female	2015-04-30	23	1	0.05	1.4	negative	Kat0	6
994	2015-04-22	female	2016-05-25	13	1	0.05	1.4	negative	Kat0	6
995	2016-05-15	male	2017-06-09	12	1	0.05	1.4	negative	Kat0	6
996	2002-11-24	female	2010-08-13	92	7	0.05	1.5	negative	Kat0	3
997	2007-05-07	male	2009-04-24	23	1	0.05	1.5	negative	Kat0	3
998	2011-02-26	female	2012-10-02	19	1	0.05	1.5	negative	Kat0	3
999	2011-06-23	male	2012-08-30	14	1	0.05	1.5	negative	Kat0	3
1000	2006-09-19	female	2009-12-11	38	3	0.05	1.6	negative	Kat0	3
1001	2003-06-15	female	2009-07-17	73	6	0.05	1.6	negative	Kat0	3
1002	2010-06-21	female	2012-04-19	21	1	0.05	1.6	negative	Kat0	3
1003	2011-07-20	female	2013-01-31	18	1	0.05	1.6	negative	Kat0	3
1004	2003-07-12	female	2009-05-08	69	5	0.05	1.7	negative	Kat0	3
1005	2005-04-24	male	2009-04-24	48	4	0.05	1.7	negative	Kat0	3
1006	2009-03-30	male	2010-04-29	12	1	0.05	1.7	negative	Kat0	3
1007	2011-06-23	female	2012-08-30	14	1	0.05	1.7	negative	Kat0	3
1008	2009-06-07	female	2011-02-01	19	1	0.05	1.8	negative	Kat0	3
1009	2011-02-28	male	2012-04-12	13	1	0.05	1.8	negative	Kat0	3
1010	2011-06-06	female	2013-08-14	26	2	0.05	1.8	negative	Kat0	3
1011	2011-11-02	female	2013-05-02	18	1	0.05	1.8	negative	Kat0	3
1012	2012-02-11	male	2013-04-11	14	1	0.05	1.8	negative	Kat0	3
1013	2014-09-19	female	2015-10-29	13	1	0.05	1.8	negative	Kat0	3
1014	2014-11-16	female	2016-09-08	21	1	0.05	1.8	negative	Kat0	3
1015	2015-03-18	male	2016-04-28	13	1	0.05	1.8	negative	Kat0	3
1016	2006-11-06	female	2009-02-17	27	2	0.05	1.9	negative	Kat0	3
1017	2011-02-28	female	2012-07-06	16	1	0.05	1.9	negative	Kat0	3
1018	2011-07-02	male	2012-10-25	15	1	0.05	1.9	negative	Kat0	3
1019	2011-08-14	female	2013-03-07	18	1	0.05	1.9	negative	Kat0	3
1020	2011-10-29	female	2012-12-20	13	1	0.05	1.9	negative	Kat0	3
1021	2015-09-06	male	2017-06-06	21	1	0.05	1.9	negative	Kat0	3
1022	2016-04-24	female	2017-08-24	16	1	0.05	1.9	negative	Kat0	3
1023	2015-12-02	female	2017-08-04	20	1	0.05	1.9	negative	Kat0	3
1024	2004-01-14	male	2009-02-11	60	5	0.05	2	negative	Kat0	3
1025	2008-05-15	male	2009-09-01	15	1	0.05	2	negative	Kat0	3
1026	2009-06-18	male	2010-09-23	15	1	0.05	2	negative	Kat0	3
1027	2010-02-08	female	2012-05-31	27	2	0.05	2	negative	Kat0	3
1028	2012-05-07	male	2013-10-17	17	1	0.05	2	negative	Kat0	3
1029	2014-02-12	male	2015-08-21	18	1	0.05	2	negative	Kat0	3
1030	2006-01-01	female	2009-04-09	39	3	0.05	2.1	negative	Kat0	3
1031	2008-02-20	male	2009-04-17	13	1	0.05	2.1	negative	Kat0	3
1032	2009-01-07	male	2010-08-13	19	1	0.05	2.1	negative	Kat0	3
1033	2010-06-13	male	2012-02-17	20	1	0.05	2.1	negative	Kat0	3
1034	2012-01-17	male	2013-04-05	14	1	0.05	2.1	negative	Kat0	3
1035	2012-04-18	female	2013-11-28	19	1	0.05	2.1	negative	Kat0	3
1036	2010-12-14	female	2012-02-03	13	1	0.05	2.1	negative	Kat0	3
1037	2014-05-30	male	2015-09-03	15	1	0.05	2.1	negative	Kat0	3
1038	2014-10-03	male	2016-04-07	18	1	0.05	2.1	negative	Kat0	3
1039	2012-11-29	female	2014-05-08	17	1	0.05	2.1	negative	Kat0	3
1040	2013-11-04	female	2015-03-05	16	1	0.05	2.1	negative	Kat0	3
1041	2008-06-14	female	2009-07-10	12	1	0.05	2.2	negative	Kat0	3
1042	2012-05-07	male	2014-05-22	24	2	0.05	2.2	negative	Kat0	3
1043	2013-06-03	male	2014-12-19	18	1	0.05	2.2	negative	Kat0	3
1044	2013-10-02	female	2014-11-27	13	1	0.05	2.2	negative	Kat0	3
1045	2014-05-30	male	2015-09-03	15	1	0.05	2.2	negative	Kat0	3
1046	2015-12-18	female	2017-01-27	13	1	0.05	2.2	negative	Kat0	3
1047	2010-03-08	female	2012-06-04	26	2	0.05	2.3	negative	Kat0	3
1048	2016-04-24	male	2017-06-22	13	1	0.05	2.3	negative	Kat0	3
1049	2007-03-03	female	2009-04-17	25	2	0.05	2.4	negative	Kat0	3
1050	2007-07-19	female	2010-01-22	30	2	0.05	2.4	negative	Kat0	3
1051	2008-09-10	male	2009-10-23	13	1	0.05	2.4	negative	Kat0	3
1052	2010-05-02	female	2012-01-26	20	1	0.05	2.4	negative	Kat0	3
1053	2010-08-02	female	2013-06-13	34	2	0.05	2.4	negative	Kat0	3
1054	2012-04-26	male	2013-07-19	14	1	0.05	2.4	negative	Kat0	3
1055	2014-03-20	male	2015-09-10	17	1	0.05	2.4	negative	Kat0	3
1056	2014-10-12	female	2015-10-29	12	1	0.05	2.4	negative	Kat0	3
1057	2014-10-23	female	2017-04-18	29	2	0.05	2.4	negative	Kat0	3
1058	2008-04-03	male	2009-09-04	17	1	0.05	2.5	negative	Kat0	3
1059	2007-09-28	male	2009-05-08	19	1	0.05	2.5	negative	Kat0	3
1060	2005-08-10	female	2010-03-12	55	4	0.05	2.5	negative	Kat0	3
1061	2010-06-17	male	2011-12-22	18	1	0.05	2.5	negative	Kat0	3
1062	2011-04-12	female	2012-08-30	16	1	0.05	2.5	negative	Kat0	3
1063	2010-12-11	female	2012-08-30	20	1	0.05	2.6	negative	Kat0	3
1064	2013-07-10	female	2014-08-28	13	1	0.05	2.6	negative	Kat0	3
1065	2013-10-02	male	2015-03-19	17	1	0.05	2.6	negative	Kat0	3
1066	2015-08-28	male	2016-12-07	15	1	0.05	2.6	negative	Kat0	3
1067	2007-12-20	male	2009-09-11	20	1	0.05	2.7	negative	Kat0	3
1068	2009-07-30	female	2011-08-12	24	2	0.05	2.7	negative	Kat0	3
1069	2011-07-02	female	2012-12-20	17	1	0.05	2.7	negative	Kat0	3
1070	2012-10-08	female	2013-10-31	12	1	0.05	2.7	negative	Kat0	3
1071	2014-04-19	female	2015-10-29	18	1	0.05	2.7	negative	Kat0	3
1072	2015-03-19	female	2016-07-28	16	1	0.05	2.7	negative	Kat0	3
1073	2015-12-24	female	2017-05-24	17	1	0.05	2.7	negative	Kat0	3
1074	2004-05-30	male	2010-01-08	67	5	0.05	2.8	negative	Kat0	3
1075	2008-09-14	female	2010-03-18	18	1	0.05	2.8	negative	Kat0	3
1076	2007-02-12	female	2009-04-22	26	2	0.05	2.8	negative	Kat0	3
1077	2010-05-27	male	2011-08-02	14	1	0.05	2.8	negative	Kat0	3
1078	2015-01-03	male	2016-11-25	22	1	0.05	2.8	negative	Kat0	3
1079	2006-12-11	female	2010-09-03	44	3	0.05	2.9	negative	Kat0	3
1080	2009-06-01	male	2011-01-07	19	1	0.05	2.9	negative	Kat0	3
1081	2010-08-02	male	2011-10-06	14	1	0.05	2.9	negative	Kat0	3
1082	2014-01-23	female	2015-03-27	14	1	0.05	2.9	negative	Kat0	3
1083	2014-05-09	female	2015-08-07	14	1	0.05	2.9	negative	Kat0	3
1084	2009-04-06	male	2010-10-29	18	1	0.05	3	negative	Kat0	3
1085	2012-01-19	female	2013-03-26	14	1	0.05	3	negative	Kat0	3
1086	2013-02-26	female	2014-08-01	17	1	0.05	3	negative	Kat0	3
1087	2014-02-07	female	2015-03-12	13	1	0.05	3.1	negative	Kat0	3
1088	2015-12-18	female	2017-07-20	19	1	0.05	3.1	negative	Kat0	3
1089	2009-02-16	female	2010-03-16	13	1	0.05	3.2	negative	Kat0	3
1090	2010-01-20	female	2011-06-16	16	1	0.05	3.2	negative	Kat0	3
1091	2010-08-02	male	2012-01-26	17	1	0.05	3.2	negative	Kat0	3
1092	2014-02-26	female	2016-07-14	28	2	0.05	3.2	negative	Kat0	3
1093	2014-06-11	female	2016-07-07	24	2	0.05	3.2	negative	Kat0	3
1094	2015-05-01	male	2017-03-10	22	1	0.05	3.2	negative	Kat0	3
1095	2011-03-18	female	2012-06-14	14	1	0.05	3.3	negative	Kat0	3
1096	2011-04-12	male	2012-06-21	14	1	0.05	3.3	negative	Kat0	3
1097	2008-03-22	male	2009-04-17	12	1	0.05	3.4	negative	Kat0	3
1098	2011-12-08	male	2013-02-14	14	1	0.05	3.4	negative	Kat0	3
1099	2013-08-31	female	2015-05-21	20	1	0.05	3.4	negative	Kat0	3
1100	2015-06-08	male	2017-02-09	20	1	0.05	3.4	negative	Kat0	3
1101	2011-11-25	male	2014-01-30	26	2	0.05	3.7	negative	Kat0	3
1102	2010-06-02	female	2011-11-10	17	1	0.05	3.8	negative	Kat0	3
1103	2008-04-14	female	2009-06-08	13	1	0.05	4.1	negative	Kat0	7
1104	2010-05-27	female	2011-08-12	14	1	0.05	4.5	negative	Kat0	7
1105	2012-11-21	female	2014-04-03	16	1	0.05	4.8	negative	Kat0	7
1106	2013-05-08	female	2015-01-22	20	1	0.05	5.1	negative	Kat0	7
1107	2010-03-16	male	2011-11-25	20	1	0.05	5.5	negative	Kat0	7
1108	2003-12-31	male	2009-02-27	61	5	0.04	0.5	negative	Kat0	6
1109	2006-06-06	male	2009-06-29	36	3	0.04	0.5	negative	Kat0	6
1110	2012-02-02	male	2013-10-04	20	1	0.04	0.8	negative	Kat0	6
1111	2008-02-20	male	2009-12-18	21	1	0.04	0.9	negative	Kat0	6
1112	2009-07-30	female	2010-08-13	12	1	0.04	0.9	negative	Kat0	6
1113	2012-05-01	male	2013-06-27	13	1	0.04	0.9	negative	Kat0	6
1114	2009-08-18	male	2012-08-30	36	3	0.04	1.2	negative	Kat0	6
1115	2009-12-26	male	2011-04-01	15	1	0.04	1.2	negative	Kat0	6
1116	2012-01-26	male	2013-05-02	15	1	0.04	1.2	negative	Kat0	6
1117	2014-12-09	male	2016-06-24	18	1	0.04	1.2	negative	Kat0	6
1118	2015-08-28	male	2017-05-05	20	1	0.04	1.2	negative	Kat0	6
1119	2007-06-25	female	2009-11-27	29	2	0.04	1.5	negative	Kat0	3
1120	2010-02-01	male	2011-09-15	19	1	0.04	1.5	negative	Kat0	3
1121	2007-04-05	male	2010-12-10	44	3	0.04	1.6	negative	Kat0	3
1122	2009-08-18	female	2011-09-02	24	2	0.04	1.6	negative	Kat0	3
1123	2009-11-29	male	2011-01-24	13	1	0.04	1.6	negative	Kat0	3
1124	2012-04-06	male	2013-12-13	20	1	0.04	1.6	negative	Kat0	3
1125	2013-12-06	male	2015-04-30	16	1	0.04	1.6	negative	Kat0	3
1126	2014-12-26	male	2016-04-01	15	1	0.04	1.6	negative	Kat0	3
1127	2009-08-18	female	2010-10-14	13	1	0.04	1.7	negative	Kat0	3
1128	2010-07-14	male	2012-01-06	17	1	0.04	1.7	negative	Kat0	3
1129	2009-10-23	female	2011-08-12	21	1	0.04	1.7	negative	Kat0	3
1130	2012-10-08	male	2013-11-21	13	1	0.04	1.7	negative	Kat0	3
1131	2009-05-07	female	2010-07-02	13	1	0.04	1.8	negative	Kat0	3
1132	2010-06-02	female	2011-07-29	13	1	0.04	1.8	negative	Kat0	3
1133	2014-02-07	male	2015-03-27	13	1	0.04	1.8	negative	Kat0	3
1134	2007-09-28	female	2009-05-15	19	1	0.04	1.9	negative	Kat0	3
1135	2008-02-20	female	2009-08-14	17	1	0.04	1.9	negative	Kat0	3
1136	2011-05-10	male	2012-08-30	15	1	0.04	1.9	negative	Kat0	3
1137	2011-06-06	male	2013-04-05	21	1	0.04	1.9	negative	Kat0	3
1138	2011-11-07	female	2012-12-20	13	1	0.04	1.9	negative	Kat0	3
1139	2014-04-26	male	2016-04-28	24	2	0.04	1.9	negative	Kat0	3
1140	2014-12-09	male	2016-01-28	13	1	0.04	1.9	negative	Kat0	3
1141	2008-06-09	male	2010-01-15	19	1	0.04	2	negative	Kat0	3
1142	2009-06-18	male	2010-07-30	13	1	0.04	2	negative	Kat0	3
1143	2010-05-02	male	2011-06-01	12	1	0.04	2	negative	Kat0	3
1144	2011-02-26	female	2012-04-04	13	1	0.04	2	negative	Kat0	3
1145	2012-05-01	male	2013-05-23	12	1	0.04	2	negative	Kat0	3
1146	2013-05-26	male	2014-07-10	13	1	0.04	2	negative	Kat0	3
1147	2014-05-16	female	2015-11-19	18	1	0.04	2	negative	Kat0	3
1148	2008-03-22	female	2010-05-12	25	2	0.04	2.1	negative	Kat0	3
1149	2010-02-01	male	2011-03-17	13	1	0.04	2.1	negative	Kat0	3
1150	2010-02-01	male	2011-06-09	16	1	0.04	2.1	negative	Kat0	3
1151	2013-09-10	male	2015-04-30	19	1	0.04	2.1	negative	Kat0	3
1152	2013-09-13	female	2014-12-04	14	1	0.04	2.1	negative	Kat0	3
1153	2015-08-28	male	2017-09-07	24	2	0.04	2.1	negative	Kat0	3
1154	2016-04-28	male	2017-07-07	14	1	0.04	2.1	negative	Kat0	3
1155	2012-01-04	female	2013-04-24	15	1	0.04	2.2	negative	Kat0	3
1156	2014-10-23	female	2016-08-05	21	1	0.04	2.2	negative	Kat0	3
1157	2008-01-28	female	2009-04-17	14	1	0.04	2.3	negative	Kat0	3
1158	2011-05-10	female	2012-09-06	15	1	0.04	2.3	negative	Kat0	3
1159	2011-12-08	female	2013-07-19	19	1	0.04	2.3	negative	Kat0	3
1160	2015-03-18	male	2016-06-10	14	1	0.04	2.3	negative	Kat0	3
1161	2015-03-18	female	2017-05-12	25	2	0.04	2.3	negative	Kat0	3
1162	2010-06-17	female	2011-12-09	17	1	0.04	2.4	negative	Kat0	3
1163	2013-01-09	female	2015-02-05	24	2	0.04	2.4	negative	Kat0	3
1164	2013-10-02	male	2015-02-26	16	1	0.04	2.4	negative	Kat0	3
1165	2014-11-12	female	2016-02-11	14	1	0.04	2.4	negative	Kat0	3
1166	2015-04-22	female	2016-05-19	12	1	0.04	2.4	negative	Kat0	3
1167	2015-12-18	female	2017-04-06	15	1	0.04	2.4	negative	Kat0	3
1168	2008-05-16	female	2010-01-22	20	1	0.04	2.5	negative	Kat0	3
1169	2012-11-12	female	2014-02-27	15	1	0.04	2.5	negative	Kat0	3
1170	2010-11-09	male	2013-01-24	26	2	0.04	2.6	negative	Kat0	3
1171	2013-10-02	female	2014-12-11	14	1	0.04	2.6	negative	Kat0	3
1172	2008-06-09	male	2009-11-13	17	1	0.04	2.7	negative	Kat0	3
1173	2011-07-07	female	2012-09-06	13	1	0.04	2.7	negative	Kat0	3
1174	2012-10-02	female	2013-11-07	13	1	0.04	2.7	negative	Kat0	3
1175	2014-02-07	female	2015-05-13	15	1	0.04	2.7	negative	Kat0	3
1176	2014-05-09	female	2015-07-02	13	1	0.04	2.7	negative	Kat0	3
1177	2014-09-19	male	2015-11-06	13	1	0.04	2.7	negative	Kat0	3
1178	2009-03-15	female	2010-06-02	14	1	0.04	2.8	negative	Kat0	3
1179	2010-06-02	male	2011-11-17	17	1	0.04	2.8	negative	Kat0	3
1180	2012-09-15	male	2013-11-21	14	1	0.04	2.8	negative	Kat0	3
1181	2013-02-26	male	2014-05-20	14	1	0.04	2.8	negative	Kat0	3
1182	2014-07-20	male	2015-08-27	13	1	0.04	2.8	negative	Kat0	3
1183	2014-11-16	male	2016-06-02	18	1	0.04	2.8	negative	Kat0	3
1184	2009-01-07	female	2011-11-21	34	2	0.04	2.9	negative	Kat0	3
1185	2010-02-08	female	2011-03-25	13	1	0.04	2.9	negative	Kat0	3
1186	2013-07-10	female	2014-08-14	13	1	0.04	2.9	negative	Kat0	3
1187	2013-09-10	female	2015-06-25	21	1	0.04	2.9	negative	Kat0	3
1188	2010-05-11	female	2011-11-25	18	1	0.04	3	negative	Kat0	3
1189	2012-06-14	female	2014-08-14	26	2	0.04	3	negative	Kat0	3
1190	2012-04-02	female	2013-12-05	20	1	0.04	3	negative	Kat0	3
1191	2012-04-11	female	2014-01-23	21	1	0.04	3	negative	Kat0	3
1192	2015-01-03	male	2016-05-19	16	1	0.04	3	negative	Kat0	3
1193	2015-01-18	female	2016-02-25	13	1	0.04	3	negative	Kat0	3
1194	2016-01-13	female	2017-08-24	19	1	0.04	3	negative	Kat0	3
1195	2005-07-19	female	2010-05-28	58	4	0.04	3.1	negative	Kat0	3
1196	2009-09-27	male	2010-11-18	13	1	0.04	3.1	negative	Kat0	3
1197	2010-03-06	male	2011-04-14	13	1	0.04	3.1	negative	Kat0	3
1198	2011-06-22	female	2013-03-26	21	1	0.04	3.1	negative	Kat0	3
1199	2012-09-04	female	2014-04-03	18	1	0.04	3.2	negative	Kat0	3
1200	2010-10-16	female	2012-03-02	16	1	0.04	3.3	negative	Kat0	3
1201	2012-11-01	male	2014-05-22	18	1	0.04	3.3	negative	Kat0	3
1202	2014-05-10	male	2015-09-17	16	1	0.04	3.3	negative	Kat0	3
1203	2014-05-31	female	2015-10-22	16	1	0.04	3.3	negative	Kat0	3
1204	2011-04-12	male	2012-09-06	16	1	0.04	3.4	negative	Kat0	3
1205	2002-07-11	female	2009-12-04	88	7	0.04	3.5	negative	Kat0	3
1206	2010-10-31	female	2012-05-16	18	1	0.04	3.6	negative	Kat0	3
1207	2015-04-03	female	2016-07-12	15	1	0.04	3.6	negative	Kat0	3
1208	2016-04-28	female	2017-07-07	14	1	0.04	3.6	negative	Kat0	3
1209	2012-04-16	female	2013-10-04	17	1	0.04	3.7	negative	Kat0	3
1210	2015-01-18	female	2016-06-16	16	1	0.04	3.8	negative	Kat0	3
1211	2003-12-31	male	2009-03-20	62	5	0.03	0.5	negative	Kat0	6
1212	2006-06-06	male	2009-11-20	41	3	0.03	0.5	negative	Kat0	6
1213	2007-09-28	male	2009-01-14	15	1	0.03	0.5	negative	Kat0	6
1214	2008-04-18	female	2009-06-08	13	1	0.03	0.5	negative	Kat0	6
1215	2009-06-29	male	2012-07-13	36	3	0.03	0.5	negative	Kat0	6
1216	2010-08-15	male	2012-02-23	18	1	0.03	0.5	negative	Kat0	6
1217	2011-07-02	female	2013-02-14	19	1	0.03	0.5	negative	Kat0	6
1218	2012-04-20	male	2013-07-11	14	1	0.03	0.5	negative	Kat0	6
1219	2010-11-08	male	2013-06-06	30	2	0.03	0.5	negative	Kat0	6
1220	2013-12-06	male	2016-05-12	29	2	0.03	0.5	negative	Kat0	6
1221	2003-05-10	male	2009-08-13	75	6	0.03	0.6	negative	Kat0	6
1222	2011-07-27	male	2013-06-20	22	1	0.03	0.6	negative	Kat0	6
1223	2012-04-11	male	2013-05-23	13	1	0.03	0.6	negative	Kat0	6
1224	2006-11-14	male	2010-09-09	45	3	0.03	0.7	negative	Kat0	6
1225	2011-07-20	female	2013-04-11	20	1	0.03	0.7	negative	Kat0	6
1226	2012-01-04	male	2013-05-16	16	1	0.03	0.7	negative	Kat0	6
1227	2012-01-26	male	2013-03-26	14	1	0.03	0.7	negative	Kat0	6
1228	2014-06-11	male	2017-07-10	36	3	0.03	0.8	negative	Kat0	6
1229	2000-01-20	female	2009-08-14	114	9	0.03	0.9	negative	Kat0	6
1230	2011-11-02	female	2013-08-14	21	1	0.03	0.9	negative	Kat0	6
1231	2012-10-23	female	2014-05-22	18	1	0.03	0.9	negative	Kat0	6
1232	2016-04-24	female	2017-07-14	14	1	0.03	0.9	negative	Kat0	6
1233	2007-08-06	male	2009-06-25	22	1	0.03	1	negative	Kat0	6
1234	2009-11-29	male	2011-06-01	18	1	0.03	1	negative	Kat0	6
1235	2010-06-27	female	2011-12-09	17	1	0.03	1	negative	Kat0	6
1236	2011-06-23	male	2012-10-25	16	1	0.03	1	negative	Kat0	6
1237	2012-02-02	female	2013-05-23	15	1	0.03	1	negative	Kat0	6
1238	2015-05-01	male	2017-02-16	21	1	0.03	1	negative	Kat0	6
1239	2001-12-17	female	2009-02-17	86	7	0.03	1.1	negative	Kat0	6
1240	2008-09-04	male	2009-11-13	14	1	0.03	1.1	negative	Kat0	6
1241	2009-05-27	male	2010-07-08	13	1	0.03	1.1	negative	Kat0	6
1242	2010-03-16	male	2011-04-08	12	1	0.03	1.1	negative	Kat0	6
1243	2010-05-27	female	2013-06-13	36	3	0.03	1.1	negative	Kat0	6
1244	2012-04-18	male	2013-06-13	13	1	0.03	1.1	negative	Kat0	6
1245	2013-10-04	male	2014-12-30	14	1	0.03	1.1	negative	Kat0	6
1246	2002-04-08	female	2010-07-02	98	8	0.03	1.2	negative	Kat0	6
1247	2007-08-06	male	2009-10-08	26	2	0.03	1.2	negative	Kat0	6
1248	2008-06-09	female	2009-09-01	14	1	0.03	1.2	negative	Kat0	6
1249	2008-05-04	female	2010-10-29	29	2	0.03	1.2	negative	Kat0	6
1250	2011-02-26	male	2012-05-31	15	1	0.03	1.2	negative	Kat0	6
1251	2011-07-07	male	2013-02-14	19	1	0.03	1.2	negative	Kat0	6
1252	2012-05-08	male	2013-09-19	16	1	0.03	1.2	negative	Kat0	6
1253	2014-12-09	female	2016-02-03	13	1	0.03	1.2	negative	Kat0	6
1254	2015-04-03	male	2016-05-04	13	1	0.03	1.2	negative	Kat0	6
1255	2016-06-02	male	2017-08-11	14	1	0.03	1.2	negative	Kat0	6
1256	2002-10-25	male	2009-06-26	80	6	0.03	1.3	negative	Kat0	6
1257	2010-11-09	male	2012-02-23	15	1	0.03	1.3	negative	Kat0	6
1258	2011-06-23	male	2012-08-17	13	1	0.03	1.3	negative	Kat0	6
1259	2012-01-17	male	2013-06-27	17	1	0.03	1.3	negative	Kat0	6
1260	2012-11-16	female	2014-07-10	19	1	0.03	1.3	negative	Kat0	6
1261	2009-01-13	male	2012-08-30	43	3	0.03	1.4	negative	Kat0	6
1262	2015-03-18	male	2016-05-25	14	1	0.03	1.4	negative	Kat0	6
1263	2006-01-24	male	2009-11-27	46	3	0.03	1.5	negative	Kat0	3
1264	2006-06-06	female	2009-12-18	42	3	0.03	1.5	negative	Kat0	3
1265	2010-06-27	female	2012-07-13	24	2	0.03	1.5	negative	Kat0	3
1266	2011-02-26	female	2012-04-26	14	1	0.03	1.5	negative	Kat0	3
1267	2011-07-07	male	2012-08-30	13	1	0.03	1.5	negative	Kat0	3
1268	2012-03-08	female	2014-01-30	22	1	0.03	1.5	negative	Kat0	3
1269	2012-04-18	male	2013-08-09	15	1	0.03	1.5	negative	Kat0	3
1270	2014-09-19	male	2015-10-29	13	1	0.03	1.5	negative	Kat0	3
1271	2016-05-19	female	2017-07-07	13	1	0.03	1.5	negative	Kat0	3
1272	2007-07-06	male	2009-02-18	19	1	0.03	1.6	negative	Kat0	3
1273	2009-06-18	male	2010-12-03	17	1	0.03	1.6	negative	Kat0	3
1274	2011-07-07	male	2013-01-31	18	1	0.03	1.6	negative	Kat0	3
1275	2012-10-02	male	2013-11-21	13	1	0.03	1.6	negative	Kat0	3
1276	2014-05-30	female	2015-11-19	17	1	0.03	1.6	negative	Kat0	3
1277	2015-03-19	female	2016-05-25	14	1	0.03	1.6	negative	Kat0	3
1278	2009-07-30	male	2011-05-13	21	1	0.03	1.7	negative	Kat0	3
1279	2010-10-16	female	2013-01-31	27	2	0.03	1.7	negative	Kat0	3
1280	2011-07-20	female	2013-05-23	22	1	0.03	1.7	negative	Kat0	3
1281	2011-08-14	male	2012-11-15	15	1	0.03	1.7	negative	Kat0	3
1282	2012-04-11	female	2013-04-24	12	1	0.03	1.7	negative	Kat0	3
1283	2012-09-15	female	2014-03-06	17	1	0.03	1.7	negative	Kat0	3
1284	2011-01-01	female	2013-05-29	28	2	0.03	1.7	negative	Kat0	3
1285	2010-05-02	female	2011-12-22	19	1	0.03	1.8	negative	Kat0	3
1286	2012-02-02	male	2013-04-05	14	1	0.03	1.8	negative	Kat0	3
1287	2014-07-10	male	2015-08-18	13	1	0.03	1.8	negative	Kat0	3
1288	2014-10-23	female	2017-02-09	27	2	0.03	1.8	negative	Kat0	3
1289	2015-02-16	female	2016-08-18	18	1	0.03	1.8	negative	Kat0	3
1290	2009-06-18	female	2010-10-22	16	1	0.03	1.9	negative	Kat0	3
1291	2010-11-09	female	2012-04-04	16	1	0.03	1.9	negative	Kat0	3
1292	2010-11-09	female	2012-05-31	18	1	0.03	1.9	negative	Kat0	3
1293	2010-12-11	female	2012-08-10	19	1	0.03	1.9	negative	Kat0	3
1294	2012-06-14	male	2015-07-23	37	3	0.03	1.9	negative	Kat0	3
1295	2012-04-11	male	2013-05-08	12	1	0.03	1.9	negative	Kat0	3
1296	2012-06-06	male	2013-07-04	12	1	0.03	1.9	negative	Kat0	3
1297	2012-11-01	female	2013-12-20	13	1	0.03	1.9	negative	Kat0	3
1298	2009-08-18	male	2011-02-25	18	1	0.03	1.99	negative	Kat0	3
1299	2009-12-26	male	2011-06-30	18	1	0.03	2	negative	Kat0	3
1300	2010-11-08	female	2011-12-29	13	1	0.03	2	negative	Kat0	3
1301	2014-10-23	male	2016-08-25	22	1	0.03	2	negative	Kat0	3
1302	2009-08-18	female	2011-12-01	27	2	0.03	2.1	negative	Kat0	3
1303	2009-11-29	male	2011-01-24	13	1	0.03	2.1	negative	Kat0	3
1304	2009-11-29	male	2011-10-06	22	1	0.03	2.1	negative	Kat0	3
1305	2010-07-07	male	2011-11-02	15	1	0.03	2.1	negative	Kat0	3
1306	2010-07-07	female	2011-08-18	13	1	0.03	2.1	negative	Kat0	3
1307	2011-02-26	female	2012-04-19	13	1	0.03	2.1	negative	Kat0	3
1308	2013-05-26	female	2014-06-12	12	1	0.03	2.1	negative	Kat0	3
1309	2013-09-13	male	2014-10-30	13	1	0.03	2.1	negative	Kat0	3
1310	2014-02-26	female	2015-04-09	13	1	0.03	2.1	negative	Kat0	3
1311	2014-07-10	male	2015-11-26	16	1	0.03	2.1	negative	Kat0	3
1312	2014-11-22	female	2016-12-02	24	2	0.03	2.1	negative	Kat0	3
1313	2014-11-29	male	2016-02-18	14	1	0.03	2.1	negative	Kat0	3
1314	2009-11-29	female	2011-03-15	15	1	0.03	2.2	negative	Kat0	3
1315	2011-02-26	female	2012-05-16	14	1	0.03	2.2	negative	Kat0	3
1316	2013-10-04	female	2016-01-21	27	2	0.03	2.2	negative	Kat0	3
1317	2010-10-31	female	2013-07-11	32	2	0.03	2.3	negative	Kat0	3
1318	2010-02-18	male	2011-06-30	16	1	0.03	2.3	negative	Kat0	3
1319	2011-02-26	female	2012-09-20	18	1	0.03	2.3	negative	Kat0	3
1320	2012-01-18	male	2013-10-24	21	1	0.03	2.3	negative	Kat0	3
1321	2012-10-02	male	2014-03-13	17	1	0.03	2.3	negative	Kat0	3
1322	2012-11-01	female	2014-05-28	18	1	0.03	2.3	negative	Kat0	3
1323	2015-01-18	male	2016-06-16	16	1	0.03	2.3	negative	Kat0	3
1324	2007-11-03	female	2009-06-23	19	1	0.03	2.4	negative	Kat0	3
1325	2012-04-11	female	2013-09-05	16	1	0.03	2.4	negative	Kat0	3
1326	2013-05-26	male	2015-01-22	19	1	0.03	2.4	negative	Kat0	3
1327	2013-07-10	male	2014-10-16	15	1	0.03	2.4	negative	Kat0	3
1328	2013-10-02	female	2015-02-05	16	1	0.03	2.4	negative	Kat0	3
1329	2014-07-10	female	2015-11-19	16	1	0.03	2.4	negative	Kat0	3
1330	2014-11-21	female	2016-01-21	14	1	0.03	2.4	negative	Kat0	3
1331	2000-05-12	female	2010-09-09	123	10	0.03	2.5	negative	Kat0	3
1332	2009-01-09	female	2010-05-28	16	1	0.03	2.5	negative	Kat0	3
1333	2010-06-02	male	2011-11-10	17	1	0.03	2.5	negative	Kat0	3
1334	2013-05-08	male	2014-07-10	14	1	0.03	2.5	negative	Kat0	3
1335	2015-01-18	female	2016-04-01	14	1	0.03	2.5	negative	Kat0	3
1336	2015-03-19	female	2016-07-12	15	1	0.03	2.5	negative	Kat0	3
1337	2004-08-13	female	2009-10-23	62	5	0.03	2.6	negative	Kat0	3
1338	2009-03-30	female	2010-05-14	13	1	0.03	2.6	negative	Kat0	3
1339	2010-06-27	female	2011-11-25	16	1	0.03	2.6	negative	Kat0	3
1340	2013-10-02	male	2015-01-22	15	1	0.03	2.6	negative	Kat0	3
1341	2015-01-18	female	2016-06-16	16	1	0.03	2.6	negative	Kat0	3
1342	2016-04-28	female	2017-06-06	13	1	0.03	2.6	negative	Kat0	3
1343	2010-06-02	female	2012-03-16	21	1	0.03	2.7	negative	Kat0	3
1344	2012-04-02	male	2013-06-06	14	1	0.03	2.7	negative	Kat0	3
1345	2014-01-12	male	2015-05-13	16	1	0.03	2.7	negative	Kat0	3
1346	2014-12-26	female	2017-01-12	24	2	0.03	2.7	negative	Kat0	3
1347	2015-03-18	female	2016-07-12	15	1	0.03	2.7	negative	Kat0	3
1348	2014-03-20	female	2015-04-30	13	1	0.03	2.8	negative	Kat0	3
1349	2016-04-23	male	2017-06-16	13	1	0.03	2.8	negative	Kat0	3
1350	2009-03-30	female	2010-11-12	19	1	0.03	2.9	negative	Kat0	3
1351	2010-03-18	female	2011-09-08	17	1	0.03	2.9	negative	Kat0	3
1352	2012-02-11	female	2013-10-10	19	1	0.03	3	negative	Kat0	3
1353	2013-10-02	female	2014-11-27	13	1	0.03	3	negative	Kat0	3
1354	2007-05-30	male	2009-11-20	29	2	0.03	3.1	negative	Kat0	3
1355	2012-04-11	female	2013-08-05	15	1	0.03	3.1	negative	Kat0	3
1356	2003-03-11	female	2009-03-20	72	6	0.03	3.2	negative	Kat0	3
1357	2008-02-20	female	2009-06-17	15	1	0.03	3.2	negative	Kat0	3
1358	2014-11-16	female	2016-04-21	17	1	0.03	3.2	negative	Kat0	3
1359	2010-05-27	female	2011-07-29	14	1	0.03	3.3	negative	Kat0	3
1360	2010-06-17	female	2012-04-12	21	1	0.03	3.4	negative	Kat0	3
1361	2010-05-27	female	2011-07-22	13	1	0.03	3.4	negative	Kat0	3
1362	2012-04-06	female	2014-02-20	22	1	0.03	3.4	negative	Kat0	3
1363	2010-07-07	female	2011-08-25	13	1	0.03	3.5	negative	Kat0	3
1364	2010-07-14	female	2011-08-18	13	1	0.03	3.5	negative	Kat0	3
1365	2013-06-06	female	2014-07-03	12	1	0.03	3.5	negative	Kat0	3
1366	2006-06-08	female	2009-04-03	33	2	0.03	3.6	negative	Kat0	3
1367	2008-02-25	female	2009-03-20	12	1	0.03	3.6	negative	Kat0	3
1368	2008-01-24	female	2009-12-18	22	1	0.03	3.8	negative	Kat0	3
1369	2015-08-17	female	2017-02-09	17	1	0.03	3.8	negative	Kat0	3
1370	2005-01-07	male	2010-07-15	66	5	0.03	4	negative	Kat0	3
1371	2010-06-30	female	2011-09-22	14	1	0.03	4.1	negative	Kat0	7
1372	2010-05-02	male	2011-08-18	15	1	0.03	4.2	negative	Kat0	7
1373	2015-04-22	male	2016-06-02	13	1	0.03	4.2	negative	Kat0	7
1374	2012-05-07	female	2013-07-11	14	1	0.03	4.7	negative	Kat0	7
1375	2011-11-07	female	2013-05-23	18	1	0.03	4.9	negative	Kat0	7
1376	2012-03-14	female	2013-03-26	12	1	0.03	4.9	negative	Kat0	7
1377	2009-06-01	male	2010-09-09	15	1	0.03	5.1	negative	Kat0	7
1378	2005-05-23	female	2009-12-29	55	4	0.03	5.2	negative	Kat0	7
1379	2004-01-14	male	2010-05-12	75	6	0.03	6	negative	Kat0	7
1380	2013-01-28	male	2014-09-04	19	1	0.03	9.7	negative	Kat0	7
1381	2006-09-19	female	2009-03-10	29	2	0.03	12.3	negative	Kat0	7
1382	2009-06-01	female	2010-09-13	15	1	9.1	1	positive	Kat2	1
1383	2004-10-18	male	2009-03-13	52	4	6.65	0.5	positive	KatX	1
1384	2008-06-03	male	2010-02-12	20	1	5.11	0.5	positive	Kat1	1
1385	2011-07-02	female	2013-07-11	24	2	4.79	1.6	positive	Kat1	4
1386	2004-01-17	female	2009-04-16	62	5	4.41	0.7	positive	KatX	1
1387	2006-05-16	female	2009-04-17	35	2	4.28	0.5	positive	KatX	1
1388	2015-12-02	female	2017-08-04	20	1	4.14	1	positive	Kat2	1
1389	2013-02-26	male	2014-05-22	14	1	4.11	0.8	positive	Kat2	1
1390	2015-04-22	female	2016-10-27	18	1	3.29	0.8	positive	Kat1	1
1391	2014-05-31	male	2015-10-08	16	1	2.89	0.5	positive	Kat2	1
1392	2003-07-14	male	2009-10-16	75	6	2.74	0.5	positive	Kat1	1
1393	2009-11-12	male	2011-10-20	23	1	2.68	0.8	positive	Kat2	1
1394	2014-10-12	male	2016-06-10	19	1	2.66	0.6	positive	Kat2	1
1395	2005-05-23	female	2009-06-08	48	4	2.52	0.5	positive	KatX	1
1396	2007-07-02	female	2009-11-06	28	2	2.47	1.6	positive	KatX	1
1397	2009-06-01	male	2011-02-10	20	1	2.33	0.5	positive	Kat1	1
1398	2011-11-02	female	2013-02-07	15	1	2.22	1.2	positive	Kat2	1
1399	2010-12-24	male	2013-08-23	31	2	2.12	0.5	positive	Kat1	1
1400	2010-03-16	female	2011-07-14	15	1	1.83	1.7	positive	Kat1	4
1401	2006-12-11	male	2009-12-04	35	2	1.82	0.5	positive	Kat1	1
1402	2014-03-20	female	2016-06-16	26	2	1.77	1.6	positive	Kat1	4
1403	2013-09-10	female	2015-03-19	18	1	1.38	2.4	positive	Kat1	4
1404	2009-03-12	female	2010-04-29	13	1	1.37	2.2	positive	Kat2	4
1405	2015-04-22	male	2016-11-25	19	1	1.37	2.2	positive	Kat1	4
1406	2004-12-02	female	2011-01-27	73	6	1.36	0.5	positive	Kat1	1
1407	2007-09-17	female	2009-03-20	18	1	1.35	0.9	positive	KatX	1
1408	2012-02-02	female	2013-09-26	19	1	1.23	1.4	positive	Kat2	1
1409	2009-03-12	male	2010-09-13	18	1	1.22	1.2	positive	Kat2	1
1410	2016-03-29	female	2017-06-29	15	1	1.16	2	positive	Kat1	4
1411	2010-06-21	female	2011-08-18	13	1	1.09	1.6	positive	Kat1	4
1412	2011-05-02	female	2013-01-10	20	1	0.98	1.7	positive	Kat1	4
1413	2008-11-10	female	2010-11-18	24	2	0.87	1.8	positive	Kat1	4
1414	2000-11-16	male	2009-01-23	98	8	0.8	0.5	positive	KatX	1
1415	2008-05-19	female	2010-10-22	29	2	0.6	2.8	positive	Kat1	4
1416	2011-11-02	male	2013-02-07	15	1	0.57	1.4	positive	Kat1	1
1417	2012-02-02	male	2013-04-24	14	1	0.57	1.4	positive	Kat1	1
1418	2007-07-02	female	2009-11-20	28	2	0.55	1.4	positive	Kat1	1
1419	2011-02-28	female	2012-05-10	14	1	0.48	2.3	positive	Kat1	5
1420	2014-03-20	male	2016-04-01	24	2	0.43	1.6	positive	Kat1	5
1421	2007-04-21	male	2009-03-06	22	1	0.38	2.2	positive	KatX	5
1422	2013-05-26	female	2014-10-06	16	1	0.37	2.3	positive	Kat2	5
1423	2012-04-18	female	2013-01-10	8	0	0.37	2.6	positive	Kat1	5
1424	2009-09-27	female	2011-02-18	16	1	0.36	2.3	positive	Kat1	5
1425	2002-06-08	female	2010-09-13	99	8	0.35	2.8	positive	Kat2	5
1426	2009-05-27	female	2010-12-10	18	1	0.34	2.4	positive	Kat1	5
1427	2014-11-22	male	2017-09-07	33	2	0.32	1.6	positive	Kat1	5
1428	2010-03-16	male	2012-05-31	26	2	0.31	1.9	positive	Kat1	5
1429	2009-09-16	female	2011-09-22	24	2	0.28	2.3	positive	Kat2	5
1430	2010-06-27	female	2012-06-06	23	1	0.24	0.7	positive	Kat1	5
1431	2003-12-31	male	2009-03-20	62	5	0.23	1.2	positive	KatX	5
1432	2008-11-27	female	2010-12-22	24	2	0.22	2.3	positive	Kat1	5
1433	2013-06-16	male	2014-07-10	12	1	0.19	1.4	negative	Kat1	6
1434	2015-06-08	female	2016-12-29	18	1	0.19	4.4	positive	Kat2	7
1435	2012-03-08	male	2013-06-27	15	1	0.18	1.3	positive	Kat1	7
1436	2010-08-02	male	2013-09-05	37	3	0.16	1.8	positive	Kat1	5
1437	2012-04-18	male	2013-05-23	13	1	0.16	2.3	positive	Kat1	5
1438	2011-04-23	male	2012-07-27	15	1	0.16	2.7	positive	Kat2	5
1439	2008-01-24	female	2010-03-25	26	2	0.15	1.6	positive	Kat1	5
1440	2013-09-10	male	2015-08-14	23	1	0.15	1.6	positive	Kat1	5
1441	2015-03-28	female	2016-09-08	17	1	0.15	2.9	positive	Kat1	5
1442	2009-01-13	female	2010-07-23	18	1	0.14	1.9	positive	Kat2	5
1443	2011-06-23	female	2012-12-06	17	1	0.14	2	positive	Kat1	5
1444	2015-06-08	female	2017-01-20	19	1	0.14	2.4	positive	Kat1	5
1445	2009-08-07	male	2010-09-23	13	1	0.14	3.1	positive	Kat1	5
1446	2014-07-10	female	2016-07-07	23	1	0.13	2.7	positive	Kat1	5
1447	2012-04-26	male	2013-08-09	15	1	0.12	1.6	positive	Kat1	5
1448	2008-06-03	female	2009-09-04	15	1	0.12	2.3	positive	Kat1	5
1449	2009-08-07	male	2010-10-11	14	1	0.12	2.5	positive	Kat1	5
1450	2011-01-12	male	2012-03-08	13	1	0.12	2.7	positive	Kat1	5
1451	2014-03-20	female	2015-07-09	15	1	0.12	3.4	positive	Kat1	5
1452	2007-09-17	female	2009-02-25	17	1	0.12	4.3	positive	KatX	7
1453	2016-08-19	male	2017-09-15	12	1	0.11	1.8	positive	Kat1	5
1454	2011-07-07	male	2013-02-28	19	1	0.11	2.5	positive	Kat1	5
1455	2012-04-11	female	2013-05-29	13	1	0.11	2.9	positive	Kat1	5
1456	2012-04-09	female	2014-06-18	26	2	0.11	3.1	negative	Kat1	3
1457	2016-03-29	male	2017-06-06	14	1	0.11	3.4	positive	Kat1	5
1458	2009-11-12	female	2011-01-13	14	1	0.1	1.8	positive	Kat1	5
1459	2010-06-30	female	2011-11-10	16	1	0.1	3	positive	Kat1	5
1460	2014-10-12	male	2016-06-24	20	1	0.09	1.1	positive	Kat1	7
1461	2008-06-03	male	2009-06-26	12	1	0.09	1.7	positive	KatX	5
1462	2014-10-14	female	2016-01-14	15	1	0.09	1.7	positive	Kat1	5
1463	2014-12-09	female	2016-02-11	14	1	0.09	1.8	positive	Kat1	5
1464	2007-04-21	female	2009-07-17	26	2	0.09	2.6	positive	KatX	5
1465	2013-09-10	female	2014-11-27	14	1	0.09	2.7	positive	Kat1	5
1466	2012-01-18	female	2013-07-19	18	1	0.09	2.9	positive	Kat1	5
1467	2002-06-23	female	2009-02-16	79	6	0.09	3.1	positive	KatX	5
1468	2013-01-28	female	2014-02-20	12	1	0.09	3.2	positive	Kat1	5
1469	2008-05-04	male	2010-05-07	24	2	0.08	1.1	positive	Kat1	7
1470	2008-05-16	male	2009-06-22	13	1	0.08	1.4	positive	KatX	7
1471	2016-05-19	female	2017-07-07	13	1	0.08	1.6	positive	Kat1	5
1472	2012-01-19	male	2013-04-24	15	1	0.08	1.7	positive	Kat1	5
1473	2011-01-12	female	2012-07-06	17	1	0.08	2.2	positive	Kat1	5
1474	2008-04-20	female	2009-05-15	12	1	0.07	1.5	positive	KatX	5
1475	2003-05-11	male	2009-04-24	71	5	0.07	1.8	positive	KatX	5
1476	2011-08-14	male	2013-02-28	18	1	0.07	1.8	positive	Kat1	5
1477	2010-03-18	female	2011-08-18	17	1	0.07	2.2	positive	Kat1	5
1478	2010-05-02	male	2011-06-30	13	1	0.07	2.4	positive	Kat1	5
1479	2012-05-27	male	2014-01-23	19	1	0.07	2.4	positive	Kat1	5
1480	2009-01-09	female	2011-02-04	24	2	0.06	1.6	positive	Kat1	5
1481	2014-06-11	female	2015-10-08	15	1	0.06	1.6	positive	Kat1	5
1482	2014-02-07	male	2017-08-11	42	3	0.06	1.8	positive	Kat1	5
1483	2013-01-28	male	2014-04-11	14	1	0.06	2.8	positive	Kat1	5
1484	2009-03-12	male	2010-07-08	15	1	0.05	1.8	positive	Kat1	5
1485	2015-12-24	male	2017-05-24	17	1	0.05	1.8	positive	Kat1	5
1486	2007-03-03	male	2010-06-25	39	3	0.05	1.9	positive	Kat1	5
1487	2015-04-22	female	2016-08-25	16	1	0.05	2	positive	Kat1	5
1488	2001-08-30	female	2009-02-13	89	7	0.05	2.1	positive	KatX	5
1489	2015-04-22	female	2016-07-01	14	1	0.05	2.4	positive	Kat1	5
1490	2015-12-18	female	2017-08-11	19	1	0.05	2.4	positive	Kat1	5
1491	2005-01-21	male	2009-09-04	55	4	0.04	1.6	positive	Kat1	5
1492	2015-12-24	female	2017-05-24	17	1	0.04	1.8	positive	Kat1	5
1493	2014-05-15	female	2015-07-09	13	1	0.03	0.5	positive	Kat1	7
1494	2011-05-02	male	2013-02-21	21	1	0.03	0.9	positive	Kat1	7
1495	2014-10-14	female	2017-08-11	33	2	0.03	2	positive	Kat1	5
1496	2015-04-22	male	2016-07-07	14	1	0.03	2	positive	Kat1	5
1497	2009-02-16	female	2010-06-02	15	1	0.03	2.1	positive	Kat1	5
1498	2016-03-29	female	2017-05-05	13	1	0.03	2.9	positive	Kat1	5
1499	2014-05-31	female	2015-09-17	15	1	0.03	3	positive	Kat1	5
1500	2003-05-15	male	2009-06-08	72	6	0.03	3.6	positive	KatX	5
1501	2012-05-01	male	2013-07-11	14	1	0.03	3.8	positive	Kat1	5
