# Supplementary material for: Laboratory indicators of hypothyroidism and TgAA-positivity in the Eurasian dog breed
Source: PLoS One. 2023 Jan 24;18(1):e0280906. doi: 10.1371/journal.pone.0280906 (PMC9873187; doi:10.1371/journal.pone.0280906)
Supplement: S2 File — (XLSX) [file pone.0280906.s006.xlsx]

## Sheet: Tabelle1
no	first_exam_last_exam	dog_id	date_birth	gender	date_analysis	age_months	age_years	TSH	TT4	TgAA	TgAA_category
1	a	497	2004-12-02	female	2009-06-26	54	4	0.11	2.2	negative	Kat0
	b		2004-12-02	female	2012-10-05	94	7	0.2	1.9	negative	Kat0
2	a	121	2004-07-18	female	2009-06-26	59	4	0.25	2.4	negative	Kat0
	b		2004-07-18	female	2012-04-26	93	7	0.33	2.1	negative	Kat0
3	a	1491	2005-01-21	male	2009-09-04	55	4	0.04	1.6	positive	Kat1
	b		2005-01-21	male	2010-01-22	60	5	0.04	2.4	positive	Kat1
4	a	124	2001-08-14	female	2009-10-23	98	8	0.24	0.7	negative	Kat0
	b		2001-08-14	female	2015-07-01	166	13	0.03	2.4
5	a	274	2001-07-04	male	2010-03-31	104	8	0.16	0.5	negative	Kat0
	b		2001-07-04	male	2010-08-23	109	9	0.21	1.8
6	a	512	2001-10-20	female	2011-01-24	111	9	0.11	2.7	negative	Kat0
	b		2001-10-20	female	2014-06-13	151	12	0.08	2.8
7	a	303	2001-07-28	female	2009-07-27	95	7	0.15	1.1	negative	Kat0
	b		2001-07-28	female	2009-12-11	100	8	0.17	1.4	negative	Kat0
8	a	613	2003-02-18	male	2009-01-20	71	5	0.09	1.6	negative	Kat0
	b		2003-02-18	male	2011-01-26	95	7	0.08	1.8
9	a	1256	2002-10-25	male	2009-06-26	80	6	0.03	1.3	negative	Kat0
	b		2002-10-25	male	2012-01-28	111	9	0.07	1.4
10	a	1488	2001-08-30	female	2009-02-13	89	7	0.05	2.1	positive	KatX
	b		2001-08-30	female	2010-06-21	105	8	0.05	1.9	positive	KatX
11	a	1475	2003-05-11	male	2009-04-24	71	5	0.07	1.8	positive	KatX
	b		2003-05-11	male	2011-03-03	93	7	0.11	2.08
12	a	470	2003-05-14	female	2009-08-14	75	6	0.11	1	negative	Kat0
	b		2003-05-14	female	2012-01-12	103	8	0.15	1.8
13	a	26	2003-08-19	male	2010-06-10	81	6	1.81	2	negative	Kat0
	b		2003-08-19	male	2010-10-05	85	7	1.47		negative	Kat0
14	a	482	2003-11-22	female	2009-02-17	62	5	0.11	1.9	negative	Kat0
	b		2003-11-22	female	2011-05-11	89	7	0.04	0.7
15	a	110	2003-11-26	male	2009-01-30	62	5	0.26	1.4	negative	Kat0
	b		2003-11-26	male	2012-08-05	104	8	0.05	1
16	a	644	2004-08-10	female	2011-01-13	77	6	0.1	2	negative	Kat0
	b		2004-08-10	female	2013-10-24	110	9	0.07	2.2
17	a	320	2004-10-18	female	2009-02-04	51	4	0.15	2.4	negative	Kat0
	b		2004-10-18	female	2012-01-24	87	7	0.03	2.9
18	a	526	2004-11-11	male	2009-03-27	52	4	0.11	3.4	negative	Kat0
	b		2004-11-11	male	2011-02-26	75	6	0.14	1.6
19	a	500	2004-11-11	female	2009-10-23	59	4	0.11	2.4	negative	Kat0
	b		2004-11-11	female	2016-06-14	139	11	0.13	2
20	a	145	2004-05-30	male	2009-06-26	60	5	0.23	2.9	negative	Kat0
	b		2004-05-30	male	2013-10-10	112	9	0.14	3.3	negative	Kat0
21	a	389	2004-06-24	male	2009-02-13	55	4	0.13	2.1	negative	Kat0
	b		2004-06-24	male	2011-11-18	88	7	0.13	1.5
22	a	177	2004-07-11	female	2010-02-19	67	5	0.21	2.1	negative	Kat0
	b		2004-07-11	female	2011-11-01	87	7	0.1	1.8
23	a	532	2004-11-20	male	2009-08-14	56	4	0.1	0.9	negative	Kat0
	b		2004-11-20	male	2014-02-25	111	9	0.16	1.5
24	a	1005	2005-04-24	male	2009-04-24	48	4	0.05	1.7	negative	Kat0
	b		2005-04-24	male	2011-10-14	77	6	0.05	1.6	negative	Kat0
25	a	633	2003-03-23	female	2009-06-23	75	6	0.09	1.9	negative	Kat0
	b		2003-03-23	female	2010-09-29	90	7	0.08	2.1
26	a	311	2005-07-19	female	2009-03-27	44	3	0.15	1.8	negative	Kat0
	b		2005-07-19	female	2012-03-23	80	6	0.1	2
27	a	25	2003-10-12	female	2009-03-05	64	5	1.95	1.5	negative	Kat0
	b		2003-10-12	female	2009-12-18	74	6	2.7	1.2	negative	Kat0
28	a	798	2005-11-17	female	2009-09-01	45	3	0.07	1.7	negative	Kat0
	b		2005-11-17	female	2010-06-15	54	4	0.14	1.8
29	a	187	2003-11-26	male	2009-07-17	67	5	0.2	1	negative	Kat0
	b		2003-11-26	male	2015-02-20	134	11	0.32	1.7
30	a	594	2005-07-12	female	2010-01-22	54	4	0.1	3.5	negative	Kat0
	b		2005-07-12	female	2010-09-13	62	5	0.1	2.7	negative	Kat0
31	a	275	2003-08-02	male	2010-03-05	79	6	0.16	1.2	negative	Kat0
	b		2003-08-02	male	2010-10-05	86	7	0.1	1
32	a	166	2005-11-03	male	2009-04-30	41	3	0.21	1	negative	Kat0
	b		2005-11-03	male	2015-08-21	117	9	0.26	1.6
33	a	413	2005-04-28	male	2009-06-26	49	4	0.13	3.1	negative	Kat0
	b		2005-04-28	male	2014-02-19	105	8	0.08	1.5
34	a	313	2006-04-10	female	2009-03-12	35	2	0.15	2	negative	Kat0
	b		2006-04-10	female	2011-03-11	59	4	0.07	2.2
35	a	343	2006-04-10	female	2010-09-17	53	4	0.14	1.7	negative	Kat0
	b		2006-04-10	female	2012-07-19	75	6	0.05	3.2
36	a	380	2002-06-08	male	2009-01-09	79	6	0.13	1.6	negative	Kat0
	b		2002-06-08	male	2014-08-22	146	12	0.09	1.5	negative	Kat0
37	a	112	2006-08-27	male	2009-03-13	30	2	0.26	1.9	negative	Kat0
	b		2006-08-27	male	2012-05-07	68	5	0.09	1.8	negative	Kat0
38	a	155	2006-06-28	male	2009-08-13	37	3	0.22	2	negative	Kat0
	b		2006-06-28	male	2010-10-19	51	4	1.89	0.9
39	a	200	2006-03-05	female	2009-05-22	38	3	0.2	2.3	negative	Kat0
	b		2006-03-05	female	2012-06-13	75	6	0.1	1.8
40	a	289	2006-05-27	male	2009-05-08	35	2	0.16	2.4	negative	Kat0
	b		2006-05-27	male	2011-09-16	63	5	0.18	1.9
41	a	1264	2006-06-06	female	2009-12-18	42	3	0.03	1.5	negative	Kat0
	b		2006-06-06	female	2014-02-10	92	7	0.11	1.5
42	a	354	2006-11-20	male	2009-06-26	31	2	0.14	2	negative	Kat0
	b		2006-11-20	male	2011-12-02	60	5	0.07	1.8
43	a	602	2006-01-20	male	2010-01-08	47	3	0.09	1.1	negative	Kat0
	b		2006-01-20	male	2010-03-30	50	4	0.1	1.3
44	a	1366	2006-06-08	female	2009-04-03	33	2	0.03	3.6	negative	Kat0
	b		2006-06-08	female	2013-10-04	87	7	0.03	3.3
45	a	435	2006-07-16	male	2009-06-26	35	2	0.12	1.9	negative	Kat0
	b		2006-07-16	male	2013-10-10	86	7	0.09	1.8	negative	Kat0
46	a	246	2006-11-06	male	2009-02-19	27	2	0.18	2.2	negative	Kat0
	b		2006-11-06	male	2012-05-15	66	5	0.21	1.4
47	a	126	2006-11-14	male	2009-10-30	35	2	0.24	1.2	negative	Kat0
	b		2006-11-14	male	2016-01-14	110	9	0.29	2.1
48	a	56	2006-12-10	female	2009-11-13	35	2	0.42	1.3	negative	Kat0
	b		2006-12-10	female	2010-05-14	41	3	0.34	2.3
49	a	1381	2006-09-19	female	2009-03-10	29	2	0.03	12.3	negative	Kat0
	b		2006-09-19	female	2013-07-17	81	6	0.03	3.3
50	a	616	2006-02-06	male	2009-03-06	37	3	0.09	1.6	negative	Kat0
	b		2006-02-06	male	2011-08-04	65	5	0.1	0.8
51	a	483	2006-11-22	male	2009-11-27	36	3	0.11	1.9	negative	Kat0
	b		2006-11-22	male	2012-05-31	66	5	0.14	2.3	negative	Kat0
52	a	471	2007-04-05	male	2009-09-25	29	2	0.11	1.2	negative	Kat0
	b		2007-04-05	male	2010-05-12	37	3	0.06	1
53	a	231	2007-04-21	male	2011-06-01	49	4	0.18	1.2	negative	Kat0
	b		2007-04-21	male	2013-04-11	71	5	0.21	1.9	positive	Kat1
54	a	717	2005-03-07	female	2009-03-28	48	4	0.08	2	negative	Kat0
	b		2005-03-07	female	2012-10-05	90	7	0.07	2	negative	Kat0
55	a	387	2006-07-17	female	2009-06-26	35	2	0.13	1.9	negative	Kat0
	b		2006-07-17	female	2013-10-08	86	7	0.27	1.8
56	a	916	2006-06-06	female	2009-04-30	34	2	0.06	2.1	negative	Kat0
	b		2006-06-06	female	2014-06-12	96	8	0.1	1.8
57	a	786	2006-11-06	male	2009-06-26	31	2	0.07	1.4	negative	Kat0
	b		2006-11-06	male	2013-11-12	84	7	0.07	1.8
58	a	1016	2006-11-06	female	2009-02-17	27	2	0.05	1.9	negative	Kat0
	b		2006-11-06	female	2011-05-11	54	4	0.05	0.7
59	a	38	2006-11-06	female	2010-10-22	47	3	0.79	1.7	negative	Kat0
	b		2006-11-06	female	2011-01-26	50	4	1.22	0.7
60	a	489	2006-11-13	female	2009-04-24	29	2	0.11	2	negative	Kat0
	b		2006-11-13	female	2013-03-08	75	6	0.23	1.9
61	a	1000	2006-09-19	female	2009-12-11	38	3	0.05	1.6	negative	Kat0
	b		2006-09-19	female	2011-06-17	56	4		1.6
62	a	1119	2007-06-25	female	2009-11-27	29	2	0.04	1.5	negative	Kat0
	b		2007-06-25	female	2011-09-08	50	4	0.08	1.9	negative	Kat0
63	a	811	2007-06-02	male	2009-11-20	29	2	0.07	2	negative	Kat0
	b		2007-06-02	male	2013-06-14	72	6	0.1	1.3
64	a	484	2007-06-02	male	2009-07-10	25	2	0.11	1.9	negative	Kat0
	b		2007-06-02	male	2014-08-01	85	7	0.34	1.6
65	a	901	2007-03-10	female	2009-03-06	23	1	0.06	1.9	negative	Kat0
	b		2007-03-10	female	2016-08-12	113	9	0.19	1.3	negative	Kat0
66	a	831	2006-12-05	male	2009-06-26	30	2	0.07	2.3	negative	Kat0
	b		2006-12-05	male	2011-06-07	54	4	0.11	1.9
67	a	795	2007-04-05	male	2010-09-03	40	3	0.07	1.6	negative	Kat0
	b		2007-04-05	male	2014-09-22	89	7	0.13	2.1
68	a	72	2006-07-17	male	2009-10-23	39	3	0.34	1.9	negative	Kat0
	b		2006-07-17	male	2011-10-20	63	5	0.49	1.6	negative	Kat0
69	a	34	2007-07-02	male	2010-09-03	38	3	0.58	1.6	positive	Kat1
	b		2007-07-02	male	2015-10-01	98	8	3.5	0.8	negative	Kat0
70	a	583	2007-03-03	male	2009-02-10	23	1	0.1	2.9	negative	Kat0
	b		2007-03-03	male	2011-03-18	48	4	0.2	1.7
71	a	334	2006-07-14	male	2009-11-06	39	3	0.14	1.2	negative	Kat0
	b		2006-07-14	male	2010-08-06	48	4	0.1	1.3
72	a	1452	2007-09-17	female	2009-02-25	17	1	0.12	4.3	positive	KatX
	b		2007-09-17	female	2011-03-31	42	3	0.67	1.3
73	a	521	2007-10-04	female	2009-06-26	20	1	0.11	3	negative	Kat0
	b		2007-10-04	female	2013-04-10	66	5	1.55	0.5
74	a	49	2007-09-19	male	2009-04-30	19	1	0.5	1.6	negative	Kat0
	b		2007-09-19	male	2009-10-09	24	2	0.46	1.8	negative	Kat0
75	a	185	2007-10-23	male	2009-09-01	22	1	0.21	4.1	negative	Kat0
	b		2007-10-23	male	2012-11-22	60	5	0.27	2.8
76	a	247	2006-07-17	female	2009-03-06	31	2	0.18	2.4	negative	Kat0
	b		2006-07-17	female	2013-02-07	78	6	0.24	1.5
77	a	1354	2007-05-30	male	2009-11-20	29	2	0.03	3.1	negative	Kat0
	b		2007-05-30	male	2014-01-09	79	6	0.17	1.3
78	a	1224	2006-11-14	male	2010-09-09	45	3	0.03	0.7	negative	Kat0
	b		2006-11-14	male	2011-01-27	50	4	0.03	1.1
79	a	490	2007-04-21	female	2009-06-26	26	2	0.11	2	negative	Kat0
	b		2007-04-21	female	2011-11-25	55	4	0.13	1.4	negative	Kat0
80	a	341	2007-12-08	female	2009-06-08	18	1	0.14	1.6	negative	Kat0
	b		2007-12-08	female	2014-01-10	73	6	0.26	1.6
81	a	445	2008-02-10	female	2009-05-30	15	1	0.12	2.3	negative	Kat0
	b		2008-02-10	female	2017-09-04	114	9	0.06	1.3
82	a	1421	2007-04-21	male	2009-03-06	22	1	0.38	2.2	positive	KatX
	b		2007-04-21	male	2009-07-31	27	2	0.39	1.2	positive	KatX
83	a	329	2008-01-24	male	2009-10-23	20	1	0.15	3.5	negative	Kat0
	b		2008-01-24	male	2013-01-18	59	4	0.24	2.4
84	a	600	2007-10-04	male	2009-04-30	18	1	0.09	0.9	negative	Kat0
	b		2007-10-04	male	2016-02-11	100	8	0.19	1.5
85	a	575	2007-10-04	female	2009-10-07	24	2	0.1	2.7	negative	Kat0
	b		2007-10-04	female	2012-05-16	55	4	0.03	1.4
86	a	284	2007-11-29	female	2009-11-06	23	1	0.16	2	negative	Kat0
	b		2007-11-29	female	2011-02-11	38	3	0.23	1.3
87	a	1233	2007-08-06	male	2009-06-25	22	1	0.03	1	negative	Kat0
	b		2007-08-06	male	2012-02-02	53	4	0.07	1.1
88	a	1134	2007-09-28	female	2009-05-15	19	1	0.04	1.9	negative	Kat0
	b		2007-09-28	female	2013-01-18	63	5	0.1	2.5
89	a	536	2008-01-29	male	2009-07-03	17	1	0.1	1.4	negative	Kat0
	b		2008-01-29	male	2015-02-24	84	7	0.19	1.3
90	a	623	2006-10-19	female	2009-09-04	34	2	0.09	1.8	negative	Kat0
	b		2006-10-19	female	2010-10-08	47	3	0.14	2.3
91	a	282	2007-09-19	male	2009-02-18	16	1	0.16	1.7	negative	Kat0
	b		2007-09-19	male	2013-06-19	69	5	0.03	1.2
92	a	1469	2008-05-04	male	2010-05-07	24	2	0.08	1.1	positive	Kat1
	b		2008-05-04	male	2011-10-06	41	3	0.98	0.7	negative	Kat0
93	a	706	2008-05-16	male	2010-03-31	22	1	0.08	1.7	negative	Kat0
	b		2008-05-16	male	2016-04-28	95	7	0.09	1	negative	Kat0
94	a	347	2008-02-25	female	2009-05-15	14	1	0.14	1.8	negative	Kat0
	b		2008-02-25	female	2013-12-17	69	5	0.19	1.3
95	a	828	2008-04-29	female	2009-07-31	15	1	0.07	2.2	negative	Kat0
	b		2008-04-29	female	2015-08-06	87	7	0.13	2
96	a	730	2007-06-25	female	2010-07-30	37	3	0.08	2.2	negative	Kat0
	b		2007-06-25	female	2017-06-16	119	9	0.07	1.8	negative	Kat0
97	a	1213	2007-09-28	male	2009-04-03	18	1	0.03	1.2	negative	Kat0
	b		2007-09-28	male	2011-10-15	48	4	0.09	1.5
98	a	1324	2007-11-03	female	2009-06-23	19	1	0.03	2.4	negative	Kat0
	b		2007-11-03	female	2010-07-20	32	2	0.03	1
99	a	556	2008-02-10	female	2009-09-01	18	1	0.1	2.1	negative	Kat0
	b		2008-02-10	female	2014-02-19	72	6	0.09	1.4
100	a	398	2008-02-10	female	2009-09-25	19	1	0.13	2.4	negative	Kat0
	b		2008-02-10	female	2011-01-26	35	2	0.13	2.8
101	a	841	2007-12-20	female	2009-07-31	19	1	0.07	2.5	negative	Kat0
	b		2007-12-20	female	2013-05-08	64	5	0.11	2.5	negative	Kat0
102	a	263	2007-12-21	female	2009-06-16	17	1	0.17	2.1	negative	Kat0
	b		2007-12-21	female	2013-11-12	70	5	0.14	1.7	negative	Kat0
103	a	1111	2008-02-20	male	2009-12-18	21	1	0.04	0.9	negative	Kat0
	b		2008-02-20	male	2014-11-26	81	6	0.06	0.9
104	a	892	2008-08-16	female	2009-09-01	12	1	0.06	1.7	negative	Kat0
	b		2008-08-16	female	2014-10-22	74	6	0.15	2.4
105	a	1031	2008-02-20	male	2009-04-17	13	1	0.05	2.1	negative	Kat0
	b		2008-02-20	male	2012-09-12	54	4	0.04	1.6
106	a	925	2008-02-20	female	2009-09-01	18	1	0.06	2.3	negative	Kat0
	b		2008-02-20	female	2012-11-09	56	4	0.06	1.7
107	a	739	2008-04-03	female	2009-09-01	16	1	0.08	2.4	negative	Kat0
	b		2008-04-03	female	2013-02-19	58	4	2.26	1.2
108	a	776	2008-04-20	male	2009-09-04	16	1	0.07	0.5	negative	Kat0
	b		2008-04-20	male	2011-03-04	34	2	0.28	1.3
109	a	1448	2008-06-03	female	2009-09-04	15	1	0.12	2.3	positive	Kat1
	b		2008-06-03	female	2014-02-27	68	5	2.35	0.9	negative	Kat0
110	a	1041	2008-06-14	female	2009-07-10	12	1	0.05	2.2	negative	Kat0
	b		2008-06-14	female	2011-01-13	30	2	0.25	1.7
111	a	1168	2008-05-16	female	2010-01-22	20	1	0.04	2.5	negative	Kat0
	b		2008-05-16	female	2012-01-12	43	3	0.05	2.3
112	a	1025	2008-05-15	male	2009-09-01	15	1	0.05	2	negative	Kat0
	b		2008-05-15	male	2013-01-19	56	4	0.15	1.7
113	a	813	2008-09-14	male	2009-11-27	14	1	0.07	2	negative	Kat0
	b		2008-09-14	male	2011-03-07	29	2	0.07	2.2
114	a	273	2008-09-14	female	2010-03-18	18	1	0.17	3.9	negative	Kat0
	b		2008-09-14	female	2016-10-20	97	8	0.16	1.7	negative	Kat0
115	a	508	2008-09-10	female	2009-12-04	14	1	0.11	2.5	negative	Kat0
	b		2008-09-10	female	2011-02-15	29	2	0.14	3.1
116	a	232	2008-08-21	male	2011-06-09	33	2	0.18	1.2	negative	Kat0
	b		2008-08-21	male	2011-10-28	38	3	0.24	1.4
117	a	64	2008-08-21	female	2010-07-02	22	1	0.38	2.8	negative	Kat0
	b		2008-08-21	female	2015-10-27	86	7	0.32	1.9
118	a	539	2008-11-27	male	2010-02-02	14	1	0.1	1.6	negative	Kat0
	b		2008-11-27	male	2014-07-14	67	5	0.11	1.3
119	a	376	2008-11-10	male	2010-05-07	17	1	0.13	1.2	negative	Kat0
	b		2008-11-10	male	2010-12-07	24	2	0.12	1.8
120	a	266	2008-11-10	female	2010-06-25	19	1	0.17	2.3	negative	Kat0
	b		2008-11-10	female	2015-06-30	79	6	0.16	1.6
121	a	433	2008-11-27	male	2010-04-22	16	1	0.12	1.8	negative	Kat0
	b		2008-11-27	male	2015-06-30	79	6	0.16	1.5
122	a	452	2008-09-30	male	2010-09-23	23	1	0.12	2.6	negative	Kat0
	b		2008-09-30	male	2015-03-12	77	6	0.24	1.9	negative	Kat0
123	a	373	2009-03-12	male	2010-12-17	21	1	0.14	3.7	negative	Kat0
	b		2009-03-12	male	2013-11-06	55	4	0.13	1.7
124	a	1484	2009-03-12	male	2010-07-08	15	1	0.05	1.8	positive	Kat1
	b		2009-03-12	male	2012-10-19	43	3	0.04	1.95
125	a	735	2009-03-30	female	2010-05-28	13	1	0.08	2.3	negative	Kat0
	b		2009-03-30	female	2014-02-14	58	4	0.03	1.4
126	a	1084	2009-04-06	male	2010-10-29	18	1	0.05	3	negative	Kat0
	b		2009-04-06	male	2016-04-01	83	6	0.08	2.8	negative	Kat0
127	a	241	2009-05-27	male	2010-07-08	13	1	0.03	1.1	negative	Kat0
	b		2009-05-27	male	2013-07-17	49	4	0.12	2.5
128	a	426	2009-05-27	female	2010-12-10	18	1	0.34	2.4	positive	Kat1
	b		2009-05-27	female	2012-03-08	33	2	1.3	0.5
129	a	280	2009-06-01	male	2010-12-10	18	1	0.16	1.6	negative	Kat0
	b		2009-06-01	male	2012-12-18	42	3	0.22	1.8
130	a	659	2009-06-18	male	2012-02-23	32	2	0.09	2.4	negative	Kat0
	b		2009-06-18	male	2015-02-19	68	5	0.07	2.4	negative	Kat0
131	a	201	2009-07-01	male	2010-09-23	14	1	0.2	2.4	negative	Kat0
	b		2009-07-01	male	2015-09-29	74	6	0.17	2.1
132	a	653	2009-06-29	female	2011-02-02	19	1	0.09	2.3	negative	Kat0
	b		2009-06-29	female	2014-01-07	54	4	3.63	0.5
133	a	465	2009-06-29	female	2011-08-05	25	2	0.12	3.2	negative	Kat0
	b		2009-06-29	female	2016-08-05	85	7	0.09	2.5	negative	Kat0
134	a	1449	2009-08-07	male	2010-10-11	14	1	0.12	2.5	positive	Kat1
	b		2009-08-07	male	2011-11-04	26	2	0.22	1.5	positive	Kat1
135	a	186	2007-03-03	male	2010-01-26	34	2	0.2	0.8	negative	Kat0
	b		2007-03-03	male	2014-02-15	83	6	0.19	1.8
136	a	303	2009-11-29	male	2011-01-24	13	1	0.03	2.1	negative	Kat0
	b		2009-11-29	male	2014-12-19	60	5	0.08	2.3
137	a	569	2009-12-26	female	2011-01-27	13	1	0.1	2.5	negative	Kat0
	b		2009-12-26	female	2013-05-16	40	3	0.04	1.5
138	a	844	2010-02-01	female	2011-04-28	14	1	0.07	2.5	negative	Kat0
	b		2010-02-01	female	2014-05-08	51	4	0.16	2.7
139	a	30	2010-03-06	female	2011-05-27	14	1	0.19	3.6	negative	Kat0
	b		2010-03-06	female	2013-01-22	34	2	0.22	2.6
140	a	1242	2010-03-16	male	2011-04-08	12	1	0.03	1.1	negative	Kat0
	b		2010-03-16	male	2015-09-22	66	5	0.2	1.7
141	a	115	2010-03-16	male	2011-05-27	14	1	0.26	3.4	negative	Kat0
	b		2010-03-16	male	2014-07-10	51	4	0.37	2.1
142	a	1143	2010-05-02	male	2011-06-01	12	1	0.04	2	negative	Kat0
	b		2010-05-02	male	2013-11-20	42	3	0.6	0.3
143	a	1285	2010-05-02	female	2011-12-22	19	1	0.03	1.8	negative	Kat0
	b		2010-05-02	female	2013-04-03	35	2	0.06	1.6
144	a	491	2006-05-10	female	2009-06-26	37	3	0.11	2	negative	Kat0
	b		2006-05-10	female	2010-07-23	50	4	0.13	1.8	negative	Kat0
145	a	896	2007-09-28	female	2009-06-26	20	1	0.06	1.8	negative	Kat0
	b		2007-09-28	female	2013-12-13	74	6	0.21	2.4	negative	Kat0
146	a	927	2010-04-30	female	2012-04-26	23	1	0.06	2.3	negative	Kat0
	b		2010-04-30	female	2013-10-07	41	3	0.09	2.8	negative	Kat0
147	a	772	2010-06-01	female	2011-06-30	12	1	0.08	4.1	negative	Kat0
	b		2010-06-01	female	2017-04-06	82	6	0.03	1.5	negative	Kat0
148	a	1305	2010-07-07	male	2011-11-02	15	1	0.03	2.1	negative	Kat0
	b		2010-07-07	male	2013-09-03	37	3	0.03	1.4
149	a	1306	2010-07-07	female	2011-08-18	13	1	0.03	2.1	negative	Kat0
	b		2010-07-07	female	2013-07-25	36	3	0.05	2.3
150	a	1128	2010-07-14	male	2012-01-06	17	1	0.04	1.7	negative	Kat0
	b		2010-07-14	male	2017-03-23	80	6	0.09	1.6	negative	Kat0
151	a	868	2010-07-14	female	2011-09-08	13	1	0.07	3.3	negative	Kat0
	b		2010-07-14	female	2016-07-07	71	5	0.12	2.1	negative	Kat0
152	a	557	2009-09-16	male	2011-06-09	20	1	0.1	2.1	negative	Kat0
	b		2009-09-16	male	2015-10-29	73	6	0.23	1.5	negative	Kat0
153	a	477	2010-03-18	female	2011-08-18	17	1	0.07	2.2	positive	Kat1
			2010-03-18	female	2013-04-11	36	3	2.86	0.5	negative	Kat0
154	a	902	2010-05-27	male	2011-11-10	17	1	0.06	1.9	negative	Kat0
	b		2010-05-27	male	2013-09-04	39	3	0.13	1.7
155	a	1257	2010-11-09	male	2012-02-23	15	1	0.03	1.3	negative	Kat0
	b		2010-11-09	male	2016-05-19	66	5	0.04	2.1
156	a	721	2010-12-11	female	2012-02-03	13	1	0.08	2	negative	Kat0
	b		2010-12-11	female	2014-07-04	42	3	0.13	1.8
157	a	760	2010-05-11	female	2011-07-29	14	1	0.08	2.9	negative	Kat0
	b		2010-05-11	female	2015-01-09	55	4	0.12	1.9
158	a	851	2010-06-30	male	2011-08-24	13	1	0.07	2.7	negative	Kat0
	b		2010-06-30	male	2016-07-28	72	6	0.05	1.7	negative	Kat0
159	a	921	2010-06-30	female	2011-09-22	14	1	0.06	2.2	negative	Kat0
	b		2010-06-30	female	2015-10-21	63	5	0.07	3.4
160	a	696	2010-03-26	male	2011-05-13	13	1	0.08	1.3	negative	Kat0
	b		2010-03-26	male	2017-02-22	82	6	0.2	1.2
161	a	1073	2010-03-08	female	2012-04-19	25	2	0.2	3.1	negative	Kat0
	b		2010-03-08	female	2014-07-03	51	4	0.52	2.6
162	a	494	2010-02-08	female	2012-05-31	27	2	0.05	2	negative	Kat0
	b		2010-02-08	female	2016-06-02	75	6	0.13	2.4	negative	Kat0
163	a	847	2010-04-15	female	2011-06-30	14	1	0.07	2.6	negative	Kat0
	b		2010-04-15	female	2012-07-02	26	2	0.04	1.6
164	a	850	2009-08-23	female	2011-03-03	18	1	0.16	2.4	negative	Kat0
	b		2009-08-23	female	2012-04-30	32	2	0.15	2.2
165	a	1124	2012-04-06	male	2013-12-13	20	1	0.04	1.6	negative	Kat0
	b		2012-04-06	male	2016-08-25	52	4	0.1	0.7	negative	Kat0
166	a	722	2011-01-12	male	2012-09-06	19	1	0.08	2	negative	Kat0
	b		2011-01-12	male	2017-06-09	76	6	0.25	2	negative	Kat0
167	a	222	2011-01-28	male	2012-06-06	16	1	0.19	2.3	negative	Kat0
	b		2011-01-28	male	2014-05-22	39	3		1.84
168	a	794	2011-01-28	male	2012-04-26	14	1	0.07	1.5	negative	Kat0
	b		2011-01-28	male	2017-03-10	73	6	0.11	1.2	negative	Kat0
169	a	964	2011-01-28	female	2012-05-03	15	1	0.06	3.2	negative	Kat0
	b		2011-01-28	female	2014-05-13	39	3	0.18	2.5
170	a	671	2011-01-28	female	2012-04-19	14	1	0.09	2.6	negative	Kat0
	b		2011-01-28	female	2017-06-16	76	6	0.08	1.8	negative	Kat0
171	a	1315	2011-02-26	female	2012-05-16	14	1	0.03	2.2	negative	Kat0
	b		2011-02-26	female	2013-12-03	33	2	0.06	2.7
172	a	1307	2011-02-26	female	2012-04-19	13	1	0.03	2.1	negative	Kat0
	b		2011-02-26	female	2016-09-08	66	5	0.05	2.1	negative	Kat0
173	a	1266	2011-02-26	female	2012-04-26	14	1	0.03	1.5	negative	Kat0
	b		2011-02-26	female	2016-12-29	70	5	2.22	0.6	negative	Kat0
174	a	419	2011-02-28	female	2012-05-10	14	1	0.48	2.3	positive	Kat1
	b		2011-02-28	female	2013-04-24	25	2	2.32	0.9
175	a	1017	2011-02-28	female	2012-07-06	16	1	0.05	1.9	negative	Kat0
	b		2011-02-28	female	2015-01-07	46	3	2.28	0.5
176	a	918	2011-03-18	male	2012-06-14	14	1	0.06	2.1	negative	Kat0
	b		2011-03-18	male	2016-07-12	63	5	0.1	1.4	negative	Kat0
177	a	250	2011-05-02	male	2012-11-22	18	1	0.18	2.9	negative	Kat0
	b		2011-05-02	male	2016-04-28	59	4	0.11	1.5	negative	Kat0
178	a	1412	2011-05-02	female	2013-01-10	20	1	0.98	1.7	positive	Kat1
	b		2011-05-02	female	2014-05-22	36	3	1.79	2.4	negative	Kat0
179	a	604	2011-05-18	female	2013-02-07	20	1	0.09	1.2	negative	Kat0
	b		2011-05-18	female	2014-02-18	33	2	0.06	1.1
180	a	1010	2011-06-06	female	2013-08-14	26	2	0.05	1.8	negative	Kat0
	b		2011-06-06	female	2015-04-03	45	3	0.35	1.7
181	a	147	2011-06-22	female	2012-11-30	17	1	0.23	3	negative	Kat0
	b		2011-06-22	female	2014-02-04	31	2	0.15	2.1
182	a	563	2011-06-23	male	2013-07-19	24	2	0.1	2.3	negative	Kat0
	b		2011-06-23	male	2015-02-20	43	3	0.09	1.6
183	a	1443	2011-06-23	female	2012-12-06	17	1	0.14	2	positive	Kat1
	b		2011-06-23	female	2015-01-17	42	3	0.24	2.3
184	a	951	2011-06-23	female	2012-12-20	17	1	0.06	2.7	negative	Kat0
	b		2011-06-23	female	2014-05-27	35	2	0.06	2
185	a	627	2011-06-23	female	2013-06-20	23	1	0.09	1.8	negative	Kat0
	b		2011-06-23	female	2016-08-05	61	5	0.11	2.2	negative	Kat0
186	a	365	2011-07-02	female	2012-12-28	17	1	0.14	2.6	negative	Kat0
	b		2011-07-02	female	2016-09-22	62	5	0.09	2.4	negative	Kat0
187	a	1217	2011-07-02	female	2013-02-14	19	1	0.03	0.5	negative	Kat0
	b		2011-07-02	female	2013-07-17	24	2	0.16	0.7
188	a	1173	2011-07-07	female	2012-09-06	13	1	0.04	2.7	negative	Kat0
	b		2011-07-07	female	2015-07-09	48	4	0.08	2.4	negative	Kat0
189	a	612	2011-07-20	male	2013-10-24	27	2	0.09	1.5	negative	Kat0
	b		2011-07-20	male	2017-05-05	69	5	0.06	1.2	negative	Kat0
190	a	1281	2011-08-14	male	2012-11-15	15	1	0.03	1.7	negative	Kat0
	b		2011-08-14	male	2014-07-08	34	2	0.06	1.5
191	a	364	2011-10-14	female	2013-07-11	20	1	0.14	2.5	negative	Kat0
	b		2011-10-14	female	2016-09-01	58	4	0.22	2.2	negative	Kat0
192	a	411	2011-10-14	female	2013-07-19	21	1	0.13	3	negative	Kat0
	b		2011-10-14	female	2014-10-30	36	3	0.24	2.3
193	a	449	2011-10-20	female	2013-08-09	21	1	0.12	2.5	negative	Kat0
	b		2011-10-20	female	2015-02-09	39	3	0.2	2.8
194	a	74	2011-11-02	female	2013-05-02	18	1	0.34	3	negative	Kat0
	b		2011-11-02	female	2017-07-10	68	5	0.27	2.1	negative	Kat0
195	a	388	2011-11-07	male	2013-05-23	18	1	0.13	2	negative	Kat0
	b		2011-11-07	male	2015-05-07	42	3	0.14	1.9
196	a	640	2011-12-08	male	2014-02-27	26	2	0.09	2.1	negative	Kat0
	b		2011-12-08	male	2016-04-21	52	4	0.12	1.2	negative	Kat0
197	a	1159	2011-12-08	female	2013-07-19	19	1	0.04	2.3	negative	Kat0
	b		2011-12-08	female	2016-12-02	59	4	0.22	2.3	negative	Kat0
198	a	935	2011-12-08	female	2013-05-29	17	1	0.06	2.5	negative	Kat0
	b		2011-12-08	female	2016-11-25	59	4	0.22	2.3	negative	Kat0
199	a	1300	2010-11-08	female	2011-12-29	13	1	0.03	2	negative	Kat0
	b		2010-11-08	female	2017-03-23	76	6	0.13	3	negative	Kat0
200	a	1034	2012-01-17	male	2013-04-05	14	1	0.05	2.1	negative	Kat0
	b		2012-01-17	male	2016-03-18	50	4	0.07	2.5
201	a	1110	2012-02-02	male	2013-10-04	20	1	0.04	0.8	negative	Kat0
	b		2012-02-02	male	2014-04-30	26	2	0.04	0.5
202	a	1012	2012-02-11	male	2013-04-11	14	1	0.05	1.8	negative	Kat0
	b		2012-02-11	male	2016-09-15	55	4	0.09	1.3	negative	Kat0
203	a	637	2012-02-11	female	2013-06-27	16	1	0.09	2	negative	Kat0
	b		2012-02-11	female	2015-04-18	38	3	0.15	2.3
204	a	1435	2012-03-08	male	2013-06-27	15	1	0.18	1.3	positive	Kat1
	b		2012-03-08	male	2016-10-06	54	4	1.08	0.5	positive	Kat1
205	a	1376	2012-03-14	female	2013-03-26	12	1	0.03	4.9	negative	Kat0
	b		2012-03-14	female	2017-05-05	61	5	0.04	2.5	negative	Kat0
206	a	1189	2012-06-14	female	2014-08-14	26	2	0.04	3	negative	Kat0
	b		2012-06-14	female	2016-01-28	43	3	0.03	2	negative	Kat0
207	a	1190	2012-04-02	female	2013-12-05	20	1	0.04	3	negative	Kat0
	b		2012-04-02	female	2015-06-03	38	3	0.04	2	negative	Kat0
208	a	1191	2012-04-11	female	2014-01-23	21	1	0.04	3	negative	Kat0
	b		2012-04-11	female	2017-01-13	57	4	0.06	3.5	negative	Kat0
209	a	1244	2012-04-18	male	2013-06-13	13	1	0.03	1.1	negative	Kat0
	b		2012-04-18	male	2016-06-10	49	4	0.06	1.2	negative	Kat0
210	a	665	2012-04-20	male	2013-08-05	15	1	0.09	2.5	negative	Kat0
	b		2012-04-20	male	2015-10-15	41	3	0.13	1.9
211	a	1447	2012-04-26	male	2013-08-09	15	1	0.12	1.6	positive	Kat1
	b		2012-04-26	male	2015-04-01	35	2	2.63	0.7
212	a	100	2012-06-06	female	2013-12-05	17	1	0.28	2.7	negative	Kat0
	b		2012-06-06	female	2016-03-18	45	3	0.34	2.1
213	a	675	2012-06-06	female	2014-01-17	19	1	0.09	2.7	negative	Kat0
	b		2012-06-06	female	2017-01-05	54	4	0.11	2.4	negative	Kat0
214	a	125	2010-12-14	female	2012-02-03	13	1	0.24	1.1	negative	Kat0
	b		2010-12-14	female	2013-06-13	29	2	0.19	1.5
215	a	635	2012-09-15	male	2013-11-28	14	1	0.09	1.9	negative	Kat0
	b		2012-09-15	male	2017-09-15	60	5	0.14	2.6	negative	Kat0
216	a	283	2012-09-15	female	2014-03-06	17	1	0.03	1.7	negative	Kat0
	b		2012-09-15	female	2016-06-27	45	3	0.07	1.8	negative	Kat0
217	a	723	2012-10-23	female	2014-03-21	16	1	0.08	2	negative	Kat0
	b		2012-10-23	female	2016-07-12	44	3	0.12	2.3	negative	Kat0
218	a	1169	2012-11-12	female	2014-02-27	15	1	0.04	2.5	negative	Kat0
	b		2012-11-12	female	2016-03-12	40	3	0.05	2.3
219	a	352	2012-11-16	male	2014-03-13	15	1	0.14	1.9	negative	Kat0
	b		2012-11-16	male	2017-02-23	51	4	0.48	1.3	negative	Kat0
220	a	913	2012-11-21	male	2014-11-13	23	1	0.06	2	negative	Kat0
	b		2012-11-21	male	2017-04-06	52	4	0.09	2.9	negative	Kat0
221	a	958	2012-11-21	female	2014-05-28	18	1	0.06	2.9	negative	Kat0
	b		2012-11-21	female	2016-08-18	44	3	0.1	3.2	negative	Kat0
222	a	869	2012-11-21	female	2014-04-03	16	1	0.07	3.4	negative	Kat0
	b		2012-11-21	female	2017-06-16	54	4	0.09	2.7	negative	Kat0
223	a	1105	2012-11-21	female	2014-04-03	16	1	0.05	4.8	negative	Kat0
	b		2012-11-21	female	2017-02-09	50	4	0.08	2.6	negative	Kat0
224	a	36	2013-02-26	male	2014-04-30	14	1	0.87	2.9	negative	Kat0
	b		2013-02-26	male	2015-09-10	30	2	0.33	2.1	negative	Kat0
225	a	1483	2013-01-28	male	2014-04-11	14	1	0.06	2.8	positive	Kat1
	b		2013-01-28	male	2016-09-29	44	3	0.14	3.2	negative	Kat0
226	a	769	2013-01-28	female	2014-04-11	14	1	0.08	3.9	negative	Kat0
	b		2013-01-28	female	2016-02-15	36	3	0.13	2.5
227	a	572	2013-01-28	female	2014-08-28	19	1	0.1	2.5	negative	Kat0
	b		2013-01-28	female	2017-05-05	51	4	0.11	2.3	negative	Kat0
228	a	1106	2013-05-08	female	2015-01-22	20	1	0.05	5.1	negative	Kat0
	b		2013-05-08	female	2017-02-23	45	3	0.08	2.2	negative	Kat0
229	a	1308	2013-05-26	female	2014-06-12	12	1	0.03	2.1	negative	Kat0
	b		2013-05-26	female	2015-09-12	27	2	0.07	2.6
230	a	1064	2013-07-10	female	2014-08-28	13	1	0.05	2.6	negative	Kat0
	b		2013-07-10	female	2017-01-27	42	3	0.04	2.6	negative	Kat0
231	a	1433	2013-06-16	male	2014-07-10	12	1	0.19	1.4	positive	Kat1
	b		2013-06-16	male	2017-03-03	44	3	0.57	1.3
232	a	770	2013-02-17	female	2014-08-28	18	1	0.08	3.9	negative	Kat0
	b		2013-02-17	female	2016-04-07	37	3	0.06	2.9
233	a	80	2013-09-10	male	2014-12-11	15	1	0.32	2.7	negative	Kat0
	b		2013-09-10	male	2017-06-29	45	3	0.47	2.4	negative	Kat0
234	a	1440	2013-09-10	male	2015-08-14	23	1	0.15	1.6	positive	Kat1
	b		2013-09-10	male	2017-05-12	44	3	0.26	2.4	positive	Kat1
235	a	1171	2013-10-02	female	2014-12-11	14	1	0.04	2.6	negative	Kat0
	b		2013-10-02	female	2017-08-11	46	3	0.05	2.5	negative	Kat0
236	a	619	2013-10-04	male	2016-03-04	29	2	0.09	1.6	negative	Kat0
	b		2013-10-04	male	2017-04-18	42	3	0.11	1.8	negative	Kat0
237	a	680	2013-10-04	female	2016-09-15	35	2	0.09	2.9	negative	Kat0
	b		2013-10-04	female	2017-08-31	46	3	0.12	3	negative	Kat0
238	a	547	2013-12-06	female	2015-03-12	15	1	0.1	1.8	negative	Kat0
	b		2013-12-06	female	2017-01-05	36	3	0.6	2.2	negative	Kat0
239	a	567	2014-02-01	female	2015-04-30	14	1	0.1	2.4	negative	Kat0
	b		2014-02-01	female	2017-03-10	37	3	0.24	1.8	negative	Kat0
240	a	1133	2014-02-07	male	2015-03-27	13	1	0.04	1.8	negative	Kat0
	b		2014-02-07	male	2016-07-28	29	2	0.07	1.7	negative	Kat0
241	a	741	2014-02-01	male	2015-04-09	14	1	0.08	2.4	negative	Kat0
	b		2014-02-01	male	2017-01-27	35	2	0.11	1.8	negative	Kat0
242	a	710	2014-05-10	male	2015-08-07	14	1	0.08	1.8	negative	Kat0
	b		2014-05-10	male	2017-04-28	35	2	0.08	2.2	negative	Kat0
243	a	845	2014-05-10	female	2015-10-08	16	1	0.07	2.5	negative	Kat0
	b		2014-05-10	female	2016-05-19	24	2	0.08	3.6	negative	Kat0
244	a	1276	2014-05-30	female	2015-11-19	17	1	0.03	1.6	negative	Kat0
	b		2014-05-30	female	2017-09-07	39	3	0.07	1.8	negative	Kat0
245	a	797	2014-07-10	female	2015-11-26	16	1	0.07	1.6	negative	Kat0
	b		2014-07-10	female	2017-04-18	33	2	0.14	1.9	negative	Kat0
246	a	1446	2014-07-10	female	2016-07-07	23	1	0.13	2.7	positive	Kat1
	b		2014-07-10	female	2017-02-16	31	2	0.12	1.1	negative	Kat0
247	a	60	2014-09-06	female	2016-04-28	19	1	0.4	2.2	negative	Kat0
	b		2014-09-06	female	2017-09-15	36	3	0.38	3.4
248	a	1013	2014-09-19	female	2015-10-29	13	1	0.05	1.8	negative	Kat0
	b		2014-09-19	female	2017-01-27	28	2	0.04	1.4	negative	Kat0
249	a	608	2014-10-03	male	2016-09-15	23	1	0.09	1.4	negative	Kat0
	b		2014-10-03	male	2016-10-17	24	2	0.09	1.4	negative	Kat0
250	a	1330	2014-11-21	female	2016-01-21	14	1	0.03	2.4	negative	Kat0
	b		2014-11-21	female	2017-09-15	33	2	0.09	2.8	negative	Kat0
251	a	1313	2014-11-29	male	2016-02-18	14	1	0.03	2.1	negative	Kat0
	b		2014-11-29	male	2017-09-07	33	2	0.1	1	negative	Kat0
252	a	1126	2014-12-26	male	2016-04-01	15	1	0.04	1.6	negative	Kat0
	b		2014-12-26	male	2017-08-04	31	2	0.08	1.4	negative	Kat0
253	a	1358	2014-11-16	female	2016-04-21	17	1	0.03	3.2	negative	Kat0
	b		2014-11-16	female	2017-08-04	32	2	0.05	2.4	negative	Kat0
254	a	711	2015-03-18	male	2016-05-19	14	1	0.08	1.8	negative	Kat0
	b		2015-03-18	male	2017-09-15	29	2	0.07	2.6	negative	Kat0
255	a	82	2015-03-19	male	2016-06-16	14	1	0.31	1.5	negative	Kat0
	b		2015-03-19	male	2017-09-15	29	2	0.4	1.5	negative	Kat0
256	a	630	2015-03-19	female	2016-06-10	14	1	0.09	1.8	negative	Kat0
	b		2015-03-19	female	2017-04-06	24	2	0.06	0.9	negative	Kat0
257	a	1336	2015-03-19	female	2016-07-12	15	1	0.03	2.5	negative	Kat0
	b		2015-03-19	female	2017-08-04	28	2	0.12	2.7	negative	Kat0
258	a	142	2015-03-28	female	2016-06-16	14	1	0.23	2.3	negative	Kat0
	b		2015-03-28	female	2017-08-24	28	2	0.21	2.3	negative	Kat0
259	a	1441	2015-03-28	female	2016-09-08	17	1	0.15	2.9	positive	Kat1
	b		2015-03-28	female	2017-03-30	24	2	0.45	2.8	positive	Kat1
260	a	366	2015-04-21	male	2016-05-25	13	1	0.14	2.6	negative	Kat0
	b		2015-04-21	male	2017-09-07	28	2	0.09	1.8	negative	Kat0
261	a	1039	2012-11-29	female	2014-05-08	17	1	0.05	2.1	negative	Kat0
	b		2012-11-29	female	2016-07-21	43	3	0.08	2.4	negative	Kat0
262	a	1444	2015-06-08	female	2017-01-20	19	1	0.14	2.4	positive	Kat1
	b		2015-06-08	female	2017-08-24	26	2	0.33	2	positive	Kat1
263	a	52	2001-10-23	female	2009-02-27	88	7	0.47	1.4	negative	Kat0
	b		2001-10-23	female	2009-07-21	92	7	0.26	1.5
264	a	340	2002-02-25	male	2009-07-17	88	7	0.08	0.9	negative	Kat0
	b		2002-02-25	male	2009-12-15	93	7		1.4
265	a	881	2001-04-12	female	2009-10-23	102	8	0.06	1.1	negative	Kat0
	b		2001-04-12	female	2010-05-29	109	9		1.8
266	a	1246	2002-04-08	female	2010-07-02	98	8	0.03	1.2	negative	Kat0
	b		2002-04-08	female	2011-03-03	106	8	0.27	2
267	a	58	2005-08-16	male	2009-12-04	51	4	0.41	1.2	negative	Kat0
	b		2005-08-16	male	2010-02-18	54	4	0.48	1
268	a	979	2004-06-14	female	2009-07-27	61	5.08333	0.05	0.5	negative	Kat0
	b		2004-06-14	female	2010-05-28	71	5	0.1	1.4	positive	KatX
269	a	119	2004-07-29	female	2010-08-13	72	6	0.25	1.9	negative	Kat0
	b		2004-07-29	female	2011-05-13	81	6	0.18	1.9
270	a	66	2006-05-18	female	2013-01-17	79	6	0.36	1.2	negative	Kat0
	b		2006-05-18	female	2013-05-16	83	6	0.15	2.1
271	a	980	2006-04-28	female	2010-10-14	53	4	0.05	0.5	negative	Kat0
	b		2006-04-28	female	2011-04-19	59	4	0.06	1.2
272	a	1109	2006-06-06	male	2009-06-29	36	3	0.04	0.5	negative	Kat0
	b		2006-06-06	male	2017-03-30	129	10	1.07	0.5	negative	Kat0
273	a	469	2006-01-01	male	2012-11-06	82	6	0.12	9.2	negative	Kat0
	b		2006-01-01	male	2012-12-01	83	6		1.9
274	a	44	2007-06-02	male	2009-10-30	28	2	0.65	2.2	negative	Kat0
	b		2007-06-02	male	2010-01-29	31	2	0.42	2.1
275	a	597	2004-07-21	female	2009-10-02	62	5	0.09	0.7	negative	Kat0
	b		2004-07-21	female	2010-01-15	65	5		2.2
276	a	68	2007-03-10	female	2010-09-03	41	3	0.36	2.8	negative	Kat0
	b		2007-03-10	female	2011-11-10	56	4		2
277	a	779	2007-07-02	male	2009-12-29	29	2	0.07	1.1	negative	Kat0
	b		2007-07-02	male	2010-07-16	36	3		2.01
278	a	1001	2003-06-15	female	2009-07-17	73	6	0.05	1.6	negative	Kat0
	b		2003-06-15	female	2010-06-07	83	6	0.05	1.7	negative	Kat0
279	a	109	2006-03-30	male	2009-06-16	38	3	0.26	0.8	negative	Kat0
	b		2006-03-30	male	2009-07-11	39	3	0.2	1.8
280	a	1464	2007-04-21	female	2009-07-17	26	2	0.09	2.6	positive	KatX
	b		2007-04-21	female	2010-03-18	34	2	0.22	2.4	negative	Kat0
281	a	248	2008-06-09	female	2009-09-01	14	1	0.03	1.2	negative	Kat0
	b		2008-06-09	female	2010-03-02	20	1	0.11	3.1
282	a	50	2008-01-24	male	2010-09-17	31	2	0.5	2.2	negative	Kat0
	b		2008-01-24	male	2011-03-02	37	3		2.15
283	a	985	2008-03-29	female	2009-05-15	13	1	0.05	0.8	negative	Kat0
	b		2008-03-29	female	2009-09-02	17	1	0.08	1.7
284	a	1214	2008-04-18	female	2009-06-08	13	1	0.03	0.5	negative	Kat0
	b		2008-04-18	female	2010-03-16	22	1	0.1	1.6
285	a	1474	2008-04-20	female	2009-05-15	12	1	0.07	1.5	positive	KatX
	b		2008-04-20	female	2009-12-11	19	1	0.09	1.5	negative	Kat0
286	a	39	2008-07-30	male	2010-01-22	17	1	0.74	2.1	negative	Kat0
	b		2008-07-30	male	2010-05-17	21	1	1.05	1.9
287	a	1404	2009-03-12	female	2010-04-29	13	1	1.37	2.2	positive	Kat2
	b		2009-03-12	female	2010-08-13	17	1	5.01	1.1	positive	Kat1
288	a	982	2009-03-15	male	2010-09-03	17	1	0.05	0.6	negative	Kat0
	b		2009-03-15	male	2010-11-18	20	1	0.03	0.7
289	a	1112	2009-07-30	female	2010-08-13	12	1	0.04	0.9	negative	Kat0
	b		2009-07-30	female	2011-01-05	17	1	0.11	1.4
290	a	534	2009-08-18	male	2011-01-13	16	1	0.1	1.2	negative	Kat0
	b		2009-08-18	male	2011-05-07	20	1	0.08	1.5
291	a	1445	2009-08-07	male	2010-09-23	13	1	0.14	3.1	positive	Kat1
	b		2009-08-07	male	2011-02-18	18	1	0.07	2.4	negative	Kat0
292	a	1424	2009-09-27	female	2011-02-18	16	1	0.36	2.3	positive	Kat1
	b		2009-09-27	female	2011-06-01	20	1	3.36	1	negative	Kat0
293	a	1429	2009-09-16	female	2011-09-22	24	2	0.28	2.3	positive	Kat2
	b		2009-09-16	female	2011-11-07	25	2	1.09	2.1	positive	Kat2
294	a	1115	2009-12-26	male	2011-04-01	15	1	0.04	1.2	negative	Kat0
	b		2009-12-26	male	2011-06-24	17	1	0.05	1.1
295	a	1400	2010-03-16	female	2011-07-14	15	1	1.83	1.7	positive	Kat1
	b		2010-03-16	female	2011-09-15	17	1	0.08	2.6	negative	Kat0
296	a	884	2010-07-14	male	2012-05-03	21	1	0.06	1.3	negative	Kat0
	b		2010-07-14	male	2012-06-29	23	1	0.1	1.7
297	a	784	2010-03-18	male	2011-04-28	13	1	0.07	1.3	negative	Kat0
	b		2010-03-18	male	2011-07-12	15	1	0.08	1.9
298	a	1292	2010-11-09	female	2012-05-31	18	1	0.03	1.9	negative	Kat0
	b		2010-11-09	female	2012-07-20	20	1	0.04	2.4	negative	Kat0
299	a	991	2010-11-09	female	2012-07-13	20	1	0.05	1.3	negative	Kat0
	b		2010-11-09	female	2012-07-25	20	1	0.08	1.7
300	a	1250	2011-02-26	male	2012-05-31	15	1	0.03	1.2	negative	Kat0
	b		2011-02-26	male	2012-12-07	21	1	0.06	2
301	a	1258	2011-06-23	male	2012-08-17	13	1	0.03	1.3	negative	Kat0
	b		2011-06-23	male	2012-10-01	15	1		1.2
302	a	1385	2011-07-02	female	2013-07-11	24	2	4.79	1.6	positive	Kat1
	b		2011-07-02	female	2014-04-02	33	2	2.96	1.2
303	a	740	2011-08-17	male	2013-01-17	17	1	0.08	2.4	negative	Kat0
	b		2011-08-17	male	2013-07-10	22	1	0.04	1.6
304	a	1294	2012-06-14	male	2015-07-23	37	3	0.03	1.9	negative	Kat0
	b		2012-06-14	male	2016-06-03	47	3	0.11	3	negative	Kat0
305	a	1223	2012-04-11	male	2013-05-23	13	1	0.03	0.6	negative	Kat0
	b		2012-04-11	male	2013-07-29	15	1		2.8
306	a	1455	2012-04-11	female	2013-05-29	13	1	0.11	2.9	positive	Kat1
	B		2012-04-11	female	2013-11-21	19	1	0.1	3.4	negative	Kat0
307	a	1501	2012-05-01	male	2013-07-11	14	1	0.03	3.8	positive	Kat1
	b		2012-05-01	male	2014-02-27	21	1	0.05	1.7	negative	Kat0
308	a	472	2012-11-16	female	2013-12-13	12	1	0.11	1.2	negative	Kat0
	b		2012-11-16	female	2014-02-04	14	1		1.5
309	a	92	2013-02-26	female	2014-08-01	17	1	0.29	2.5	negative	Kat0
	b		2013-02-26	female	2016-10-20	43	3	0.49	1.9	negative	Kat0
310	a	220	2013-12-06	male	2016-05-12	29	2	0.03	0.5	negative	Kat0
	b		2013-12-06	male	2016-11-25	35	2	0.03	2	negative	Kat0
311	a	1420	2014-03-20	male	2016-04-01	24	2	0.43	1.6	positive	Kat1
	b		2014-03-20	male	2016-12-07	32	2	2.18	0.6	positive	Kat1
312	a	1402	2014-03-20	female	2016-06-16	26	2	1.77	1.6	positive	Kat1
	b		2014-03-20	female	2016-10-27	31	2	3.04	0.5	negative	Kat0
313	a	1462	2014-10-14	female	2016-01-14	15	1	0.09	1.7	positive	Kat1
	b		2014-10-14	female	2016-08-25	22	1	0.83	1.3	positive	Kat1
314	a	782	2014-10-23	male	2016-11-25	25	2	0.07	1.2	negative	Kat0
	b		2014-10-23	male	2017-09-15	34	2	0.07	1.3	negative	Kat0
315	a	463	2014-12-09	female	2016-02-11	14	1	0.09	1.8	positive	Kat1
	b		2014-12-09	female	2016-10-14	22	1	3.49	1.2	positive	Kat1
316	a	1253	2014-12-09	female	2016-02-03	13	1	0.03	1.2	negative	Kat0
	b		2014-12-09	female	2016-07-07	18	1	0.07	2.4	negative	Kat0
317	a	1254	2015-04-03	male	2016-05-04	13	1	0.03	1.2	negative	Kat0
	b		2015-04-03	male	2016-11-03	19	1	0.11	2.4	negative	Kat0
318	a	1373	2015-04-22	male	2016-06-02	13	1	0.03	4.2	negative	Kat0
	b		2015-04-22	male	2017-02-16	21	1	0.06	2.7	negative	Kat0
319	a	1456	2012-04-09	female	2014-06-18	26	2	0.11	3.1	positive	Kat1
	b		2012-04-09	female	2014-12-19	32	2	0.23	2.5	positive	Kat1
320	a	1496	2015-04-22	male	2016-07-07	14	1	0.03	2	positive	Kat1
	b		2015-04-22	male	2017-03-30	23	1	0.57	2.2	negative	Kat0
321	a	1434	2015-06-08	female	2016-12-29	18	1	0.19	4.4	positive	Kat2
	b		2015-06-08	female	2017-05-18	23	1	0.22	4	positive	Kat1
322	a	603	2007-07-25	male	2009-06-08	22	1	0.09	1.2	negative	Kat0
	b		2007-07-25	male	2009-08-06	24	2	0.11	1.6
323	a	146	2012-05-07	female	2013-06-27	13	1	0.23	2.9	negative	Kat0
	b		2012-05-07	female	2017-05-18	60	5	0.03	6.4	negative	Kat0
324	a	649	2013-09-10	female	2014-10-06	12	1	0.09	2.2	negative	Kat0
	b		2013-09-10	female	2017-08-04	46	3	0.13	2.2	negative	Kat0
